# Supplementary material for: Dimethyl 3,3′-diphenyl-2,2′-[(S)-thio­phene-2,5-diylbis(carbonyl­aza­nedi­yl)]dipropano­ate
Source: Acta Crystallogr Sect E Struct Rep Online. 2010 Aug 25;66(Pt 9):o2385. doi: 10.1107/S1600536810033210 (PMC3007902; doi:10.1107/S1600536810033210)
Supplement: Supplementary file 1 [file e-66-o2385-sup1.cif]

##############################################################################
###                                                                        ###
###        Electronic paper (Acta Crystallographica Section E)             ###
###                                                                        ###
##############################################################################
#                                                                            #
# This CIF contains the data in a paper accepted for publication in Acta     #
# Crystallographica Section E. It conforms to the requirements of Notes      #
# for Authors for Section E, and has been peer reviewed under the auspices   #
# of the IUCr Commission on Journals.                                        #
#                                                                            #
# Full details of the Crystallographic Information File format               #
# are given in the paper "The Crystallographic Information File (CIF):       #
# a New Standard Archive File for Crystallography" by S. R. Hall, F. H.      #
# Allen and I. D. Brown [Acta Cryst. (1991), A47, 655-685].                  #
#                                                                            #
# The current version of the core CIF dictionary is obtainable from          #
# ftp://ftp.iucr.org/pub/cif_core.dic. The current version number is 2.4.    #
#                                                                            #
# Software is freely available for graphical display of the structure(s) in  #
# this CIF.  For information consult the CIF home page http://www.iucr.org/  #
# cif/home.html                                                              #
#                                                                            #
# This file may be used for bona fide research purposes within the           #
# scientific community so long as proper attribution is given to the journal # 
# article from which it was obtained.                                        #
#                                                                            #
##############################################################################
                                             
data_global
_audit_creation_method     'form.cif (version 2.0)'
_journal_data_validation_number     ?
_journal_date_recd_electronic     2010-07-24
_journal_date_accepted     2010-08-18
_journal_name_full     'Acta Crystallographica, Section E'
_journal_year     2010
_journal_volume     66
_journal_issue      9
_journal_page_first     o2385
_journal_page_last     o2385
_journal_paper_category     QO
_journal_coeditor_code     XU5003
_publ_contact_author_name     'GuangMing, Xia'
_publ_contact_author_address
;
Shandong Provincial Key Laboratory of Fluorine Chemistry
and Chemical Materials,
School of Chemistry and Chemical Engineering,
University of Jinan
Ji'nan 270022
People's Republic of China
;
_publ_contact_author_email     'chm_xiagm@ujn.edu.cn'
_publ_contact_author_fax     '86 0531 82767937'
_publ_contact_author_phone     '86 0531 89736609'
_publ_section_title
;\
Dimethyl
3,3'-diphenyl-2,2'-[(<i>S</i>)-thiophene-2,5-diylbis(carbonylazanediyl)]\
dipropanoate
;
loop_
    _publ_author_name
    _publ_author_address
    'Xia, Guang-Ming'
;
Shandong Provincial Key Laboratory of Fluorine Chemistry and Chemical Materials
School of Chemistry and Chemical Engineering,
University of Jinan
Ji'nan 250022
People's Republic of China
;
    'Liu, Jing'
;
Shandong Provincial Key Laboratory of Fluorine Chemistry and Chemical Materials
School of Chemistry and Chemical Engineering,
University of Jinan
Ji'nan 250022
People's Republic of China
;
    'Li, Zhen'
;
Shandong Provincial Key Laboratory of Fluorine Chemistry and Chemical Materials
School of Chemistry and Chemical Engineering,
University of Jinan
Ji'nan 250022
People's Republic of China
;
    'Ji, Mu-Wei'
;
Shandong Provincial Key Laboratory of Fluorine Chemistry and Chemical Materials
School of Chemistry and Chemical Engineering,
University of Jinan
Ji'nan 250022
People's Republic of China
;
    'Sun, Guo-Xin'
;
Shandong Provincial Key Laboratory of Fluorine Chemistry and Chemical Materials
School of Chemistry and Chemical Engineering,
University of Jinan
Ji'nan 250022
People's Republic of China
;
data_I
_audit_creation_method     SHELXL-97
_chemical_name_systematic
;
Dimethyl 3,3'-diphenyl-2,2'-[(<i>S</i>)-thiophene-2,5-
diylbis(carbonylazanediyl)]dipropanoate
;
_chemical_name_common
;
N,N'-Bis[(S)-1-methoxycarbonyl-2phenylethyl]-2,5-thiophenedicarboxamide
;
_chemical_formula_moiety     'C26 H26 N2 O6 S'
_chemical_formula_sum     'C26 H26 N2 O6 S'
_chemical_formula_iupac     'C26 H26 N2 O6 S'
_chemical_formula_weight     494.56
_chemical_melting_point     ?
_symmetry_cell_setting     orthorhombic
_symmetry_space_group_name_H-M     'P 21 21 2'
_symmetry_space_group_name_Hall     'P 2 2ab'
loop_
    _symmetry_equiv_pos_as_xyz
    'x, y, z'
    '-x, -y, z'
    'x+1/2, -y+1/2, -z'
    '-x+1/2, y+1/2, -z'
_cell_length_a     9.0769(3)
_cell_length_b     29.6371(7)
_cell_length_c     9.3767(2)
_cell_angle_alpha     90.00
_cell_angle_beta     90.00
_cell_angle_gamma     90.00
_cell_volume     2522.45(12)
_cell_formula_units_Z     4
_cell_measurement_reflns_used     4047
_cell_measurement_theta_min     3.4062
_cell_measurement_theta_max     25.2956
_cell_measurement_temperature     120(2)
_exptl_crystal_description     block
_exptl_crystal_colour     colourless
_exptl_crystal_size_max     0.36
_exptl_crystal_size_mid     0.24
_exptl_crystal_size_min     0.10
_exptl_crystal_density_diffrn     1.302
_exptl_crystal_density_meas     ?
_exptl_crystal_density_method     'not measured'
_exptl_crystal_F_000     1040
_exptl_absorpt_coefficient_mu     0.171
_exptl_absorpt_correction_type     multi-scan
_exptl_absorpt_process_details
                                  '(CrysAlis PRO RED; Oxford Diffraction, 2009)'
_exptl_absorpt_correction_T_min     0.86725
_exptl_absorpt_correction_T_max     1.00000
_exptl_special_details
;
;
_diffrn_ambient_temperature     120(2)
_diffrn_radiation_type     MoK\a
_diffrn_radiation_wavelength     0.71073
_diffrn_radiation_source     'Enhance (Mo) X-ray Source'
_diffrn_radiation_monochromator     graphite
_diffrn_measurement_device_type     'Oxford Diffraction Xcalibur Eos Gemini'
_diffrn_measurement_method     '\w scans'
_diffrn_detector_area_resol_mean     16.0355
_diffrn_reflns_number     6802
_diffrn_reflns_av_R_equivalents     0.0512
_diffrn_reflns_av_sigmaI/netI     0.0550
_diffrn_reflns_theta_min     3.41
_diffrn_reflns_theta_max     25.00
_diffrn_reflns_theta_full     25.00
_diffrn_measured_fraction_theta_max     0.984
_diffrn_measured_fraction_theta_full     0.984
_diffrn_reflns_limit_h_min     -6
_diffrn_reflns_limit_h_max     10
_diffrn_reflns_limit_k_min     -28
_diffrn_reflns_limit_k_max     35
_diffrn_reflns_limit_l_min     -7
_diffrn_reflns_limit_l_max     11
_diffrn_standards_number     0
_diffrn_standards_interval_count     ?
_diffrn_standards_interval_time     ?
_diffrn_standards_decay_%     ?
_refine_special_details
;
Refinement of <i>F</i>^2^ against ALL reflections. The weighted <i>R</i>-factor
<i>wR</i> and goodness of fit <i>S</i> are based on <i>F</i>^2^, conventional
<i>R</i>-factors <i>R</i> are based on <i>F</i>, with <i>F</i> set to zero for
negative <i>F</i>^2^. The threshold expression of <i>F</i>^2^ >
\s(<i>F</i>^2^) is used only for calculating <i>R</i>-factors(gt) <i>etc</i>.
and is not relevant to the choice of reflections for refinement.
<i>R</i>-factors based on <i>F</i>^2^ are statistically about twice as large
as those based on <i>F</i>, and <i>R</i>- factors based on ALL data will be
even larger.
;
_reflns_number_total     4233
_reflns_number_gt     3315
_reflns_threshold_expression     I>2sigma(I)
_refine_ls_structure_factor_coef     Fsqd
_refine_ls_matrix_type     full
_refine_ls_R_factor_all     0.0838
_refine_ls_R_factor_gt     0.0679
_refine_ls_wR_factor_gt     0.1785
_refine_ls_wR_factor_ref     0.1868
_refine_ls_goodness_of_fit_ref     1.097
_refine_ls_restrained_S_all     1.097
_refine_ls_number_reflns     4233
_refine_ls_number_parameters     288
_refine_ls_number_restraints     1
_refine_ls_hydrogen_treatment     constr
_refine_ls_weighting_scheme     calc
_refine_ls_weighting_details
         'calc w=1/[\s^2^(Fo^2^)+(0.1124P)^2^+0.8367P] where P=(Fo^2^+2Fc^2^)/3'
_atom_sites_solution_hydrogens     geom
_atom_sites_solution_primary     direct
_atom_sites_solution_secondary     difmap
_refine_ls_shift/su_max     0.000
_refine_ls_shift/su_mean     0.000
_refine_diff_density_max     0.903
_refine_diff_density_min     -0.696
_refine_ls_extinction_method     none
_refine_ls_extinction_coef     ?
_refine_ls_abs_structure_details     'Flack (1983), 1669 Friedel pairs'
_refine_ls_abs_structure_Flack     0.00(18)
loop_
    _atom_type_symbol
    _atom_type_description
    _atom_type_scat_dispersion_real
    _atom_type_scat_dispersion_imag
    _atom_type_scat_source
    'C' 'C' 0.0033 0.0016
                         'International Tables Vol C Tables 4.2.6.8 and 6.1.1.4'
    'H' 'H' 0.0000 0.0000
                         'International Tables Vol C Tables 4.2.6.8 and 6.1.1.4'
    'N' 'N' 0.0061 0.0033
                         'International Tables Vol C Tables 4.2.6.8 and 6.1.1.4'
    'O' 'O' 0.0106 0.0060
                         'International Tables Vol C Tables 4.2.6.8 and 6.1.1.4'
    'S' 'S' 0.1246 0.1234
                         'International Tables Vol C Tables 4.2.6.8 and 6.1.1.4'
_computing_data_collection     'CrysAlis PRO CCD (Oxford Diffraction, 2009)'
_computing_cell_refinement     'CrysAlis PRO CCD (Oxford Diffraction, 2009)'
_computing_data_reduction     'CrysAlis PRO RED (Oxford Diffraction, 2009)'
_computing_structure_solution     'SHELXS97 (Sheldrick, 2008)'
_computing_structure_refinement     'SHELXL97 (Sheldrick, 2008)'
_computing_molecular_graphics     'ORTEP-3 for Windows (Farrugia, 1997)'
_computing_publication_material     'SHELXL97 (Sheldrick, 2008)'
loop_
    _atom_site_type_symbol
    _atom_site_label
    _atom_site_fract_x
    _atom_site_fract_y
    _atom_site_fract_z
    _atom_site_U_iso_or_equiv
    _atom_site_adp_type
    _atom_site_calc_flag
    _atom_site_refinement_flags
    _atom_site_occupancy
    _atom_site_disorder_assembly
    _atom_site_disorder_group
    C C1 0.3969(8) 0.6948(2) 0.3748(8) 0.0676(18) Uani d . 1 . .
    H H1A 0.3112 0.6771 0.3529 0.101 Uiso calc R 1 . .
    H H1B 0.4259 0.7117 0.2920 0.101 Uiso calc R 1 . .
    H H1C 0.3745 0.7153 0.4512 0.101 Uiso calc R 1 . .
    C C2 0.6263(6) 0.68418(15) 0.4908(5) 0.0361(11) Uani d . 1 . .
    C C3 0.7416(5) 0.65073(14) 0.5404(5) 0.0336(11) Uani d . 1 . .
    H H3 0.7545 0.6551 0.6432 0.040 Uiso calc R 1 . .
    C C4 0.8884(6) 0.66076(14) 0.4700(5) 0.0338(11) Uani d . 1 . .
    H H4B 0.9036 0.6932 0.4685 0.041 Uiso calc R 1 . .
    H H4A 0.8855 0.6503 0.3720 0.041 Uiso calc R 1 . .
    C C5 1.0183(6) 0.63839(14) 0.5462(4) 0.0325(10) Uani d . 1 . .
    C C6 1.0574(6) 0.59423(18) 0.5155(7) 0.0529(15) Uani d . 1 . .
    H H6 1.0076 0.5782 0.4451 0.063 Uiso calc R 1 . .
    C C7 1.1729(8) 0.5739(2) 0.5915(8) 0.069(2) Uani d . 1 . .
    H H7 1.2017 0.5446 0.5691 0.083 Uiso calc R 1 . .
    C C8 1.2438(6) 0.59686(19) 0.6990(7) 0.0549(15) Uani d . 1 . .
    H H8 1.3177 0.5828 0.7514 0.066 Uiso calc R 1 . .
    C C9 1.2052(7) 0.64021(18) 0.7282(6) 0.0521(14) Uani d . 1 . .
    H H9 1.2551 0.6562 0.7985 0.063 Uiso calc R 1 . .
    C C10 1.0909(6) 0.66065(16) 0.6527(5) 0.0433(13) Uani d . 1 . .
    H H10 1.0635 0.6900 0.6753 0.052 Uiso calc R 1 . .
    C C11 0.6350(5) 0.57915(14) 0.6197(4) 0.0281(10) Uani d . 1 . .
    C C12 0.5668(5) 0.53566(13) 0.5707(4) 0.0281(10) Uani d . 1 . .
    C C13 0.5371(6) 0.52036(15) 0.4374(4) 0.0352(12) Uani d . 1 . .
    H H13 0.5639 0.5357 0.3548 0.042 Uiso calc R 1 . .
    C C14A 0.207(2) 0.6027(7) 0.130(2) 0.047(4) Uani d P 0.275(12) A 2
    H H14B 0.1740 0.5900 0.0411 0.070 Uiso calc PR 0.275(12) A 2
    H H14C 0.1380 0.6250 0.1616 0.070 Uiso calc PR 0.275(12) A 2
    H H14A 0.2147 0.5792 0.1999 0.070 Uiso calc PR 0.275(12) A 2
    C C14B 0.3361(17) 0.5483(4) 0.091(2) 0.123(6) Uani d P 0.725(12) A 1
    H H14E 0.2938 0.5485 -0.0026 0.184 Uiso calc PR 0.725(12) A 1
    H H14F 0.2793 0.5674 0.1529 0.184 Uiso calc PR 0.725(12) A 1
    H H14D 0.3359 0.5181 0.1280 0.184 Uiso calc PR 0.725(12) A 1
    C C15 0.4767(9) 0.6062(2) 0.0647(6) 0.0674(7) Uani d D 1 . .
    C C16 0.6251(9) 0.6243(2) 0.0738(7) 0.0674(7) Uani d . 1 A .
    H H16 0.6438 0.6299 0.1752 0.081 Uiso calc R 1 . .
    C C17 0.6498(9) 0.6692(2) -0.0017(7) 0.0674(7) Uani d . 1 . .
    H H17A 0.6582 0.6638 -0.1034 0.081 Uiso calc R 1 A .
    H H17B 0.5646 0.6883 0.0137 0.081 Uiso calc R 1 . .
    C C18 0.7826(9) 0.6931(2) 0.0477(6) 0.0674(7) Uani d . 1 A .
    C C19 0.7774(9) 0.7261(2) 0.1503(6) 0.0674(7) Uani d . 1 . .
    H H19 0.6853 0.7354 0.1822 0.081 Uiso calc R 1 A .
    C C20 0.9003(9) 0.7463(2) 0.2091(7) 0.0674(7) Uani d . 1 A .
    H H20 0.8902 0.7686 0.2783 0.081 Uiso calc R 1 . .
    C C21 1.0373(9) 0.7331(2) 0.1643(6) 0.0674(7) Uani d . 1 . .
    H H21 1.1207 0.7472 0.2008 0.081 Uiso calc R 1 A .
    C C22 1.0519(9) 0.6990(2) 0.0649(6) 0.0674(7) Uani d . 1 A .
    H H22 1.1448 0.6886 0.0389 0.081 Uiso calc R 1 . .
    C C23 0.9280(9) 0.6808(2) 0.0052(7) 0.0674(7) Uani d . 1 . .
    H H23 0.9391 0.6594 -0.0666 0.081 Uiso calc R 1 A .
    C C24 0.8109(6) 0.56624(14) 0.1212(4) 0.0287(10) Uani d . 1 A .
    C C25 0.9113(5) 0.53145(14) 0.0658(4) 0.0284(10) Uani d . 1 . .
    C C26 0.9493(6) 0.51816(16) -0.0702(4) 0.0395(13) Uani d . 1 . .
    H H26 0.9124 0.5315 -0.1526 0.047 Uiso calc R 1 . .
    N N1 0.6976(4) 0.60424(11) 0.5186(4) 0.0276(8) Uani d . 1 . .
    H H1 0.7127 0.5923 0.4364 0.033 Uiso calc R 1 . .
    N N2 0.7346(5) 0.59066(12) 0.0283(4) 0.0378(10) Uani d . 1 . .
    H H2 0.7497 0.5867 -0.0614 0.045 Uiso calc R 1 A .
    O O1 0.5160(5) 0.66529(11) 0.4175(4) 0.0507(10) Uani d . 1 . .
    O O2 0.6327(4) 0.72365(11) 0.5165(5) 0.0555(11) Uani d . 1 . .
    O O3 0.6321(4) 0.59001(10) 0.7462(3) 0.0403(9) Uani d . 1 . .
    O O4A 0.342(2) 0.6223(6) 0.111(2) 0.047(4) Uani d P 0.275(12) A 2
    O O4B 0.4741(16) 0.5635(4) 0.0848(17) 0.078(3) Uani d P 0.725(12) A 1
    O O5A 0.443(6) 0.5668(8) 0.057(5) 0.078(3) Uani d PD 0.275(12) A 2
    O O5B 0.3754(8) 0.6338(3) 0.0463(11) 0.070(2) Uani d P 0.725(12) A 1
    O O6 0.8024(4) 0.57171(10) 0.2509(3) 0.0349(8) Uani d . 1 . .
    S S1 0.5000 0.5000 0.70005(14) 0.0268(4) Uani d S 1 . .
    S S2 1.0000 0.5000 0.19249(14) 0.0265(4) Uani d S 1 . .
loop_
    _atom_site_aniso_label
    _atom_site_aniso_U_11
    _atom_site_aniso_U_22
    _atom_site_aniso_U_33
    _atom_site_aniso_U_12
    _atom_site_aniso_U_13
    _atom_site_aniso_U_23
    C1 0.063(4) 0.068(4) 0.072(4) 0.008(3) -0.025(4) -0.005(3)
    C2 0.042(3) 0.030(2) 0.037(2) 0.007(2) 0.012(2) 0.0014(19)
    C3 0.041(3) 0.033(2) 0.027(2) -0.002(2) -0.002(2) -0.0013(18)
    C4 0.050(3) 0.029(2) 0.022(2) -0.007(2) 0.000(2) -0.0004(17)
    C5 0.033(3) 0.034(2) 0.030(2) -0.001(2) 0.004(2) -0.0016(18)
    C6 0.048(3) 0.051(3) 0.059(3) 0.006(3) -0.013(3) -0.030(3)
    C7 0.073(4) 0.055(3) 0.081(4) 0.031(3) -0.026(4) -0.038(3)
    C8 0.046(3) 0.059(3) 0.060(3) 0.018(3) -0.018(3) -0.013(3)
    C9 0.054(4) 0.052(3) 0.051(3) 0.004(3) -0.009(3) -0.020(3)
    C10 0.053(3) 0.033(2) 0.044(3) 0.003(2) -0.009(3) -0.008(2)
    C11 0.035(3) 0.031(2) 0.018(2) 0.004(2) -0.0055(19) 0.0008(16)
    C12 0.041(3) 0.027(2) 0.0163(19) 0.002(2) 0.0030(19) 0.0048(16)
    C13 0.056(4) 0.035(2) 0.015(2) -0.012(2) -0.005(2) 0.0033(17)
    C14A 0.034(7) 0.053(8) 0.053(8) -0.013(5) 0.010(6) 0.002(6)
    C14B 0.110(12) 0.068(7) 0.191(16) -0.018(7) -0.066(11) 0.014(8)
    C15 0.0996(18) 0.0573(12) 0.0455(11) 0.0261(13) 0.0108(12) -0.0013(9)
    C16 0.0996(18) 0.0573(12) 0.0455(11) 0.0261(13) 0.0108(12) -0.0013(9)
    C17 0.0996(18) 0.0573(12) 0.0455(11) 0.0261(13) 0.0108(12) -0.0013(9)
    C18 0.0996(18) 0.0573(12) 0.0455(11) 0.0261(13) 0.0108(12) -0.0013(9)
    C19 0.0996(18) 0.0573(12) 0.0455(11) 0.0261(13) 0.0108(12) -0.0013(9)
    C20 0.0996(18) 0.0573(12) 0.0455(11) 0.0261(13) 0.0108(12) -0.0013(9)
    C21 0.0996(18) 0.0573(12) 0.0455(11) 0.0261(13) 0.0108(12) -0.0013(9)
    C22 0.0996(18) 0.0573(12) 0.0455(11) 0.0261(13) 0.0108(12) -0.0013(9)
    C23 0.0996(18) 0.0573(12) 0.0455(11) 0.0261(13) 0.0108(12) -0.0013(9)
    C24 0.040(3) 0.026(2) 0.020(2) -0.002(2) 0.000(2) -0.0021(17)
    C25 0.039(3) 0.024(2) 0.022(2) -0.0018(19) 0.000(2) 0.0001(16)
    C26 0.069(4) 0.036(2) 0.013(2) 0.008(2) -0.002(2) 0.0005(16)
    N1 0.044(2) 0.0221(16) 0.0167(16) -0.0009(17) -0.0006(17) -0.0027(14)
    N2 0.065(3) 0.0338(19) 0.0141(16) 0.018(2) -0.0050(19) -0.0061(14)
    O1 0.054(2) 0.0389(18) 0.059(2) 0.0089(18) -0.026(2) -0.0115(16)
    O2 0.057(3) 0.0316(19) 0.078(3) 0.0055(18) -0.012(2) -0.0154(17)
    O3 0.066(2) 0.0395(17) 0.0156(15) -0.0111(17) -0.0077(16) -0.0038(13)
    O4A 0.034(7) 0.053(8) 0.053(8) -0.013(5) 0.010(6) 0.002(6)
    O4B 0.047(8) 0.115(4) 0.072(8) 0.011(4) -0.005(4) 0.048(4)
    O5A 0.047(8) 0.115(4) 0.072(8) 0.011(4) -0.005(4) 0.048(4)
    O5B 0.041(4) 0.070(5) 0.100(6) 0.020(4) -0.026(4) -0.014(4)
    O6 0.049(2) 0.0383(16) 0.0170(15) 0.0106(16) -0.0037(14) -0.0017(12)
    S1 0.0425(9) 0.0263(7) 0.0118(6) 0.0010(7) 0.000 0.000
    S2 0.0384(8) 0.0268(7) 0.0144(6) 0.0011(7) 0.000 0.000
_geom_special_details
;
All e.s.d.'s (except the e.s.d. in the dihedral angle between two l.s. planes)
are estimated using the full covariance matrix. The cell e.s.d.'s are taken
into account individually in the estimation of e.s.d.'s in distances, angles
and torsion angles; correlations between e.s.d.'s in cell parameters are only
used when they are defined by crystal symmetry. An approximate (isotropic)
treatment of cell e.s.d.'s is used for estimating e.s.d.'s involving l.s.
planes.
;
loop_
    _geom_bond_atom_site_label_1
    _geom_bond_atom_site_label_2
    _geom_bond_site_symmetry_2
    _geom_bond_distance
    _geom_bond_publ_flag
    C1 O1 . 1.447(7) ?
    C1 H1A . 0.9600 ?
    C1 H1B . 0.9600 ?
    C1 H1C . 0.9600 ?
    C2 O2 . 1.196(5) ?
    C2 O1 . 1.337(6) ?
    C2 C3 . 1.515(7) ?
    C3 N1 . 1.449(6) ?
    C3 C4 . 1.516(7) ?
    C3 H3 . 0.9800 ?
    C4 C5 . 1.530(7) ?
    C4 H4B . 0.9700 ?
    C4 H4A . 0.9700 ?
    C5 C10 . 1.366(7) ?
    C5 C6 . 1.386(7) ?
    C6 C7 . 1.404(9) ?
    C6 H6 . 0.9300 ?
    C7 C8 . 1.376(8) ?
    C7 H7 . 0.9300 ?
    C8 C9 . 1.360(8) ?
    C8 H8 . 0.9300 ?
    C9 C10 . 1.395(8) ?
    C9 H9 . 0.9300 ?
    C10 H10 . 0.9300 ?
    C11 O3 . 1.229(5) ?
    C11 N1 . 1.332(6) ?
    C11 C12 . 1.502(6) ?
    C12 C13 . 1.357(6) ?
    C12 S1 . 1.719(4) ?
    C13 C13 2_665 1.383(9) ?
    C13 H13 . 0.9300 ?
    C14A O4A . 1.37(3) ?
    C14A H14B . 0.9600 ?
    C14A H14C . 0.9600 ?
    C14A H14A . 0.9600 ?
    C14B O4B . 1.33(2) ?
    C14B H14E . 0.9600 ?
    C14B H14F . 0.9600 ?
    C14B H14D . 0.9600 ?
    C15 O5A . 1.21(2) ?
    C15 O5B . 1.243(9) ?
    C15 O4B . 1.280(12) ?
    C15 O4A . 1.38(2) ?
    C15 C16 . 1.453(11) ?
    C16 N2 . 1.471(7) ?
    C16 C17 . 1.523(9) ?
    C16 H16 . 0.9800 ?
    C17 C18 . 1.472(10) ?
    C17 H17A . 0.9700 ?
    C17 H17B . 0.9700 ?
    C18 C19 . 1.373(8) ?
    C18 C23 . 1.426(10) ?
    C19 C20 . 1.381(10) ?
    C19 H19 . 0.9300 ?
    C20 C21 . 1.369(10) ?
    C20 H20 . 0.9300 ?
    C21 C22 . 1.381(9) ?
    C21 H21 . 0.9300 ?
    C22 C23 . 1.367(10) ?
    C22 H22 . 0.9300 ?
    C23 H23 . 0.9300 ?
    C24 O6 . 1.229(5) ?
    C24 N2 . 1.328(6) ?
    C24 C25 . 1.471(6) ?
    C25 C26 . 1.378(6) ?
    C25 S2 . 1.711(4) ?
    C26 C26 2_765 1.417(10) ?
    C26 H26 . 0.9300 ?
    N1 H1 . 0.8600 ?
    N2 H2 . 0.8600 ?
    S1 C12 2_665 1.719(4) ?
    S2 C25 2_765 1.711(4) ?
loop_
    _geom_angle_atom_site_label_1
    _geom_angle_atom_site_label_2
    _geom_angle_atom_site_label_3
    _geom_angle_site_symmetry_1
    _geom_angle_site_symmetry_3
    _geom_angle
    _geom_angle_publ_flag
    O1 C1 H1A . . 109.5 ?
    O1 C1 H1B . . 109.5 ?
    H1A C1 H1B . . 109.5 ?
    O1 C1 H1C . . 109.5 ?
    H1A C1 H1C . . 109.5 ?
    H1B C1 H1C . . 109.5 ?
    O2 C2 O1 . . 123.4(5) ?
    O2 C2 C3 . . 123.0(5) ?
    O1 C2 C3 . . 113.6(4) ?
    N1 C3 C2 . . 112.9(4) ?
    N1 C3 C4 . . 111.6(4) ?
    C2 C3 C4 . . 110.2(4) ?
    N1 C3 H3 . . 107.3 ?
    C2 C3 H3 . . 107.3 ?
    C4 C3 H3 . . 107.3 ?
    C3 C4 C5 . . 112.9(4) ?
    C3 C4 H4B . . 109.0 ?
    C5 C4 H4B . . 109.0 ?
    C3 C4 H4A . . 109.0 ?
    C5 C4 H4A . . 109.0 ?
    H4B C4 H4A . . 107.8 ?
    C10 C5 C6 . . 119.0(5) ?
    C10 C5 C4 . . 120.3(4) ?
    C6 C5 C4 . . 120.6(4) ?
    C5 C6 C7 . . 119.4(5) ?
    C5 C6 H6 . . 120.3 ?
    C7 C6 H6 . . 120.3 ?
    C8 C7 C6 . . 120.5(5) ?
    C8 C7 H7 . . 119.7 ?
    C6 C7 H7 . . 119.7 ?
    C9 C8 C7 . . 119.7(5) ?
    C9 C8 H8 . . 120.2 ?
    C7 C8 H8 . . 120.2 ?
    C8 C9 C10 . . 120.0(5) ?
    C8 C9 H9 . . 120.0 ?
    C10 C9 H9 . . 120.0 ?
    C5 C10 C9 . . 121.3(4) ?
    C5 C10 H10 . . 119.3 ?
    C9 C10 H10 . . 119.3 ?
    O3 C11 N1 . . 123.3(4) ?
    O3 C11 C12 . . 120.7(4) ?
    N1 C11 C12 . . 115.9(4) ?
    C13 C12 C11 . . 130.6(4) ?
    C13 C12 S1 . . 112.0(3) ?
    C11 C12 S1 . . 117.2(3) ?
    C12 C13 C13 . 2_665 112.9(3) ?
    C12 C13 H13 . . 123.6 ?
    C13 C13 H13 2_665 . 123.6 ?
    O4A C14A H14B . . 109.5 ?
    O4A C14A H14C . . 109.5 ?
    H14B C14A H14C . . 109.5 ?
    O4A C14A H14A . . 109.5 ?
    H14B C14A H14A . . 109.5 ?
    H14C C14A H14A . . 109.5 ?
    O5A C15 O5B . . 116(2) ?
    O5B C15 O4B . . 131.1(11) ?
    O5A C15 O4A . . 97(3) ?
    O4B C15 O4A . . 106.1(13) ?
    O5A C15 C16 . . 126(3) ?
    O5B C15 C16 . . 116.8(7) ?
    O4B C15 C16 . . 112.0(8) ?
    O4A C15 C16 . . 132.5(9) ?
    C15 C16 N2 . . 111.0(5) ?
    C15 C16 C17 . . 115.6(6) ?
    N2 C16 C17 . . 110.9(6) ?
    C15 C16 H16 . . 106.2 ?
    N2 C16 H16 . . 106.2 ?
    C17 C16 H16 . . 106.2 ?
    C18 C17 C16 . . 113.2(6) ?
    C18 C17 H17A . . 108.9 ?
    C16 C17 H17A . . 108.9 ?
    C18 C17 H17B . . 108.9 ?
    C16 C17 H17B . . 108.9 ?
    H17A C17 H17B . . 107.7 ?
    C19 C18 C23 . . 114.1(7) ?
    C19 C18 C17 . . 122.4(7) ?
    C23 C18 C17 . . 123.2(5) ?
    C18 C19 C20 . . 124.2(7) ?
    C18 C19 H19 . . 117.9 ?
    C20 C19 H19 . . 117.9 ?
    C21 C20 C19 . . 119.1(6) ?
    C21 C20 H20 . . 120.4 ?
    C19 C20 H20 . . 120.4 ?
    C20 C21 C22 . . 120.2(7) ?
    C20 C21 H21 . . 119.9 ?
    C22 C21 H21 . . 119.9 ?
    C23 C22 C21 . . 119.0(7) ?
    C23 C22 H22 . . 120.5 ?
    C21 C22 H22 . . 120.5 ?
    C22 C23 C18 . . 123.2(6) ?
    C22 C23 H23 . . 118.4 ?
    C18 C23 H23 . . 118.4 ?
    O6 C24 N2 . . 123.0(4) ?
    O6 C24 C25 . . 118.7(4) ?
    N2 C24 C25 . . 118.3(4) ?
    C26 C25 C24 . . 133.0(4) ?
    C26 C25 S2 . . 111.7(3) ?
    C24 C25 S2 . . 115.4(3) ?
    C25 C26 C26 . 2_765 112.3(3) ?
    C25 C26 H26 . . 123.8 ?
    C26 C26 H26 2_765 . 123.8 ?
    C11 N1 C3 . . 123.2(4) ?
    C11 N1 H1 . . 118.4 ?
    C3 N1 H1 . . 118.4 ?
    C24 N2 C16 . . 122.1(4) ?
    C24 N2 H2 . . 119.0 ?
    C16 N2 H2 . . 119.0 ?
    C2 O1 C1 . . 116.6(4) ?
    C14A O4A C15 . . 133.5(17) ?
    C15 O4B C14B . . 111.0(12) ?
    C12 S1 C12 2_665 . 90.3(3) ?
    C25 S2 C25 2_765 . 92.1(3) ?
loop_
    _geom_torsion_atom_site_label_1
    _geom_torsion_atom_site_label_2
    _geom_torsion_atom_site_label_3
    _geom_torsion_atom_site_label_4
    _geom_torsion_site_symmetry_1
    _geom_torsion_site_symmetry_2
    _geom_torsion_site_symmetry_3
    _geom_torsion_site_symmetry_4
    _geom_torsion
    _geom_torsion_publ_flag
    O2 C2 C3 N1 . . . . 169.7(4) ?
    O1 C2 C3 N1 . . . . -9.4(6) ?
    O2 C2 C3 C4 . . . . -64.8(6) ?
    O1 C2 C3 C4 . . . . 116.1(4) ?
    N1 C3 C4 C5 . . . . -71.2(4) ?
    C2 C3 C4 C5 . . . . 162.7(4) ?
    C3 C4 C5 C10 . . . . -90.3(5) ?
    C3 C4 C5 C6 . . . . 85.1(6) ?
    C10 C5 C6 C7 . . . . -1.7(9) ?
    C4 C5 C6 C7 . . . . -177.2(6) ?
    C5 C6 C7 C8 . . . . 2.2(11) ?
    C6 C7 C8 C9 . . . . -2.4(11) ?
    C7 C8 C9 C10 . . . . 2.2(10) ?
    C6 C5 C10 C9 . . . . 1.5(8) ?
    C4 C5 C10 C9 . . . . 177.0(5) ?
    C8 C9 C10 C5 . . . . -1.8(9) ?
    O3 C11 C12 C13 . . . . 168.5(5) ?
    N1 C11 C12 C13 . . . . -11.8(8) ?
    O3 C11 C12 S1 . . . . -5.5(6) ?
    N1 C11 C12 S1 . . . . 174.2(3) ?
    C11 C12 C13 C13 . . . 2_665 -175.3(5) ?
    S1 C12 C13 C13 . . . 2_665 -1.0(8) ?
    O5A C15 C16 N2 . . . . 18(3) ?
    O5B C15 C16 N2 . . . . -153.2(7) ?
    O4B C15 C16 N2 . . . . 30.1(11) ?
    O4A C15 C16 N2 . . . . 171.0(12) ?
    O5A C15 C16 C17 . . . . 145(3) ?
    O5B C15 C16 C17 . . . . -25.7(9) ?
    O4B C15 C16 C17 . . . . 157.6(10) ?
    O4A C15 C16 C17 . . . . -61.5(14) ?
    C15 C16 C17 C18 . . . . 161.2(5) ?
    N2 C16 C17 C18 . . . . -71.2(7) ?
    C16 C17 C18 C19 . . . . -96.0(7) ?
    C16 C17 C18 C23 . . . . 77.1(8) ?
    C23 C18 C19 C20 . . . . 0.0(9) ?
    C17 C18 C19 C20 . . . . 173.7(6) ?
    C18 C19 C20 C21 . . . . -0.1(10) ?
    C19 C20 C21 C22 . . . . -2.1(9) ?
    C20 C21 C22 C23 . . . . 4.4(9) ?
    C21 C22 C23 C18 . . . . -4.6(10) ?
    C19 C18 C23 C22 . . . . 2.4(9) ?
    C17 C18 C23 C22 . . . . -171.2(6) ?
    O6 C24 C25 C26 . . . . -177.5(5) ?
    N2 C24 C25 C26 . . . . 1.8(8) ?
    O6 C24 C25 S2 . . . . 3.2(6) ?
    N2 C24 C25 S2 . . . . -177.5(4) ?
    C24 C25 C26 C26 . . . 2_765 -179.0(5) ?
    S2 C25 C26 C26 . . . 2_765 0.4(8) ?
    O3 C11 N1 C3 . . . . -13.2(7) ?
    C12 C11 N1 C3 . . . . 167.1(4) ?
    C2 C3 N1 C11 . . . . -95.6(5) ?
    C4 C3 N1 C11 . . . . 139.6(4) ?
    O6 C24 N2 C16 . . . . -4.5(8) ?
    C25 C24 N2 C16 . . . . 176.3(5) ?
    C15 C16 N2 C24 . . . . -99.5(6) ?
    C17 C16 N2 C24 . . . . 130.5(6) ?
    O2 C2 O1 C1 . . . . -3.0(8) ?
    C3 C2 O1 C1 . . . . 176.1(5) ?
    O5A C15 O4A C14A . . . . -6(3) ?
    O5B C15 O4A C14A . . . . 122(3) ?
    O4B C15 O4A C14A . . . . -22(3) ?
    C16 C15 O4A C14A . . . . -164.4(18) ?
    O5A C15 O4B C14B . . . . -41(11) ?
    O5B C15 O4B C14B . . . . -3(2) ?
    O4A C15 O4B C14B . . . . 22.3(18) ?
    C16 C15 O4B C14B . . . . 173.4(12) ?
    C13 C12 S1 C12 . . . 2_665 0.4(3) ?
    C11 C12 S1 C12 . . . 2_665 175.5(5) ?
    C26 C25 S2 C25 . . . 2_765 -0.1(3) ?
    C24 C25 S2 C25 . . . 2_765 179.3(5) ?
loop_
    _geom_hbond_atom_site_label_D
    _geom_hbond_atom_site_label_H
    _geom_hbond_atom_site_label_A
    _geom_hbond_site_symmetry_A
    _geom_hbond_distance_DH
    _geom_hbond_distance_HA
    _geom_hbond_distance_DA
    _geom_hbond_angle_DHA
    N1 H1 O6 . 0.86 2.01 2.853(5) 164.4
    N2 H2 O3 1_554 0.86 2.10 2.803(5) 138.9
