# Supplementary material for: Dimethyl 3,3′-diphenyl-2,2′-[(S)-thio­phene-2,5-diylbis(carbonyl­aza­nedi­yl)]dipropano­ate
Source: Acta Crystallogr Sect E Struct Rep Online. 2010 Aug 25;66(Pt 9):o2385. doi: 10.1107/S1600536810033210 (PMC3007902; doi:10.1107/S1600536810033210)
Supplement: Supplementary file 2 [file e-66-o2385-Isup2.hkl]

# 
# h,k,l, Fc-squared, Fo-squared, sigma(Fo-squared) and status flag 
# 
data_I
_shelx_title ' zzw_xia_GM New: P21212' 
_shelx_refln_list_code          4 
_shelx_F_calc_maximum      195.68 
_exptl_crystal_F_000      1040.00 
_reflns_d_resolution_high  0.8409 
 
loop_ 
 _symmetry_equiv_pos_as_xyz 
 'x, y, z' 
 '-x, -y, z' 
 'x+1/2, -y+1/2, -z' 
 '-x+1/2, y+1/2, -z' 
 
_cell_length_a     9.0769 
_cell_length_b    29.6371 
_cell_length_c     9.3767 
_cell_angle_alpha  90.000 
_cell_angle_beta   90.000 
_cell_angle_gamma  90.000 
 
_shelx_F_squared_multiplier     1.000 
 
loop_ 
 _refln_index_h 
 _refln_index_k 
 _refln_index_l 
 _refln_F_squared_calc 
 _refln_F_squared_meas 
 _refln_F_squared_sigma 
 _refln_observed_status 
   2   0   0     3366.78     3031.85     19.00 o 
   6   0   0      252.82      242.79     17.91 o 
   8   0   0      678.69      701.65     27.21 o 
  10   0   0      137.98      244.70     27.02 o 
   2   1   0     2804.83     2587.68     25.54 o 
   3   1   0       48.81       52.74      7.91 o 
   4   1   0       21.14       24.05      8.90 o 
   5   1   0      118.77      111.99      9.95 o 
   6   1   0       20.80       24.65     10.13 o 
   7   1   0      912.33      935.92     21.91 o 
   8   1   0      160.24       92.40     14.94 o 
   9   1   0        2.59      -10.02     15.89 o 
  10   1   0       59.53       41.14     15.35 o 
   2   2   0     2017.20     2244.88     14.01 o 
   4   2   0     4817.00     4233.86     21.78 o 
   5   2   0      564.62      583.30     47.34 o 
   6   2   0     1047.54      894.45     15.52 o 
   7   2   0      223.74      266.18     13.98 o 
   8   2   0       23.23       24.44     15.02 o 
   9   2   0        0.09       -2.43     14.26 o 
  10   2   0       51.20       38.78     17.23 o 
   2   3   0     1365.85     1761.47     20.88 o 
   3   3   0     3063.35     3049.82     78.14 o 
   5   3   0       31.54       51.62      9.44 o 
   6   3   0        0.17       10.07     11.25 o 
   7   3   0      523.82      465.18     14.96 o 
   8   3   0      134.65      132.60     14.97 o 
   9   3   0       35.35       49.50     14.99 o 
  10   3   0       11.35       -1.43     16.01 o 
   1   4   0       16.90       16.65      3.13 o 
   2   4   0    16741.96    17413.06    133.48 o 
   3   4   0      226.22      339.06      8.50 o 
   4   4   0      248.86      258.30      8.00 o 
   5   4   0        0.93       -2.20      9.66 o 
   6   4   0      112.61      101.79     11.20 o 
   7   4   0        0.26      -10.80     13.08 o 
   8   4   0        0.17       -1.40     13.71 o 
   9   4   0      300.46      330.39     17.16 o 
  10   4   0       42.87       43.01     17.15 o 
   1   5   0     1737.78     1612.83     43.92 o 
   2   5   0      773.59     1037.42     37.01 o 
   3   5   0        7.02       26.50      5.58 o 
   4   5   0      296.15      221.29      8.67 o 
   5   5   0       73.21       95.25     10.08 o 
   6   5   0     1166.99     1191.79     70.32 o 
   7   5   0        2.32        4.19     13.09 o 
   8   5   0       28.88       52.69     13.80 o 
   9   5   0       14.74       19.52     15.48 o 
  10   5   0        0.00       20.73     21.44 o 
   0   6   0       15.63       14.71      9.56 o 
   1   6   0     3504.70     4126.73    160.69 o 
   2   6   0    21173.08    21318.94    221.09 o 
   4   6   0      696.80      564.04     10.81 o 
   5   6   0       77.54      127.36     10.06 o 
   6   6   0       27.36       40.33     10.44 o 
   7   6   0        8.19       -2.84     12.92 o 
   8   6   0      641.76      668.18     22.93 o 
   9   6   0        0.48       -2.69     15.48 o 
  10   6   0      176.86      194.27     24.09 o 
   1   7   0      527.09      562.83     21.25 o 
   2   7   0     2745.84     3207.80     66.91 o 
   3   7   0       50.25       33.39      5.35 o 
   4   7   0      405.01      508.55      8.30 o 
   5   7   0     1448.90     1469.81     50.63 o 
   6   7   0       17.47        8.53     10.07 o 
   7   7   0      167.05      148.56     18.05 o 
   8   7   0      160.57      141.69     15.17 o 
   9   7   0       54.38       63.91     15.94 o 
  10   7   0        0.02        4.13     23.22 o 
   0   8   0      676.19      649.26     13.77 o 
   2   8   0     3669.98     3811.69     70.18 o 
   3   8   0     4734.56     5323.66     38.93 o 
   4   8   0     1530.94     1459.44     46.38 o 
   5   8   0     3288.08     3515.74     75.62 o 
   6   8   0      315.38      331.43     12.04 o 
   7   8   0       45.37       47.59     14.76 o 
   8   8   0      492.14      551.93     17.68 o 
   9   8   0        4.21        7.81     23.06 o 
  10   8   0       55.43       18.07     24.15 o 
   2   9   0     1963.55     2049.24     43.21 o 
   3   9   0     5058.96     5553.37     47.53 o 
   4   9   0        0.68        8.35      6.08 o 
   6   9   0     1286.21     1100.84     55.24 o 
   7   9   0        6.26       -6.11     12.17 o 
   8   9   0        1.12        8.92     13.69 o 
   9   9   0       12.24       -0.83     23.10 o 
  10   9   0        6.61        4.74     23.70 o 
   0  10   0     2460.40     1900.36     27.48 o 
   1  10   0     1196.69     1026.65      7.28 o 
   3  10   0      766.34      783.44     12.24 o 
   4  10   0     1352.47     1103.08     17.30 o 
   5  10   0      624.02      603.85     37.99 o 
   6  10   0      252.68      260.81     11.96 o 
   7  10   0        1.87        8.56     12.14 o 
   8  10   0      167.45      186.44     20.48 o 
   9  10   0       39.10       19.94     24.23 o 
  10  10   0        6.91       -5.26     23.02 o 
   2  11   0       80.43      118.00      3.79 o 
   3  11   0        2.93        2.56      5.64 o 
   4  11   0       54.07       44.25      7.34 o 
   5  11   0      366.98      348.00     17.31 o 
   6  11   0      261.78      253.02     19.99 o 
   7  11   0       53.67        9.64     19.89 o 
   8  11   0        9.14       23.02     19.46 o 
   9  11   0       99.73       98.69     25.68 o 
  10  11   0        3.03        9.22     21.39 o 
   0  12   0    14106.19    13264.71    117.26 o 
   1  12   0       69.41       85.25      4.91 o 
   3  12   0     1688.94     1692.86     11.53 o 
   4  12   0     1454.39     1435.31     20.01 o 
   5  12   0      247.15      238.49     17.78 o 
   6  12   0      470.20      461.20     21.26 o 
   7  12   0      156.12      148.30     19.10 o 
   8  12   0      405.68      335.45     25.16 o 
   9  12   0        0.00       -9.44     24.02 o 
  10  12   0       73.42       85.76     23.33 o 
   1  13   0      658.80      554.78      7.05 o 
   2  13   0     1387.90     1299.27     38.20 o 
   3  13   0      498.18      393.42      7.19 o 
   4  13   0      496.49      432.53     27.77 o 
   5  13   0      111.21      151.76     15.26 o 
   6  13   0      149.07      193.58     17.97 o 
   7  13   0      115.59      114.11     21.37 o 
   8  13   0        4.71       21.08     22.80 o 
   9  13   0        1.47       -5.20     21.15 o 
  10  13   0       11.45       11.83     25.10 o 
   0  14   0      895.92      845.24      7.33 o 
   1  14   0     4335.67     4073.42     43.85 o 
   2  14   0       31.01       32.36      6.74 o 
   3  14   0      768.21      707.50      7.92 o 
   4  14   0     1201.76     1391.47     62.36 o 
   5  14   0       57.40       65.27     16.73 o 
   6  14   0     1688.76     1771.61     31.36 o 
   7  14   0        3.27       -0.38     20.55 o 
   8  14   0      312.36      307.68     23.51 o 
   9  14   0      185.31      133.22     23.20 o 
   1  15   0      265.94      253.54     16.74 o 
   2  15   0     1096.15     1437.88     22.18 o 
   3  15   0      168.20      201.06     11.14 o 
   4  15   0        6.88        5.28      7.24 o 
   5  15   0     2699.31     2552.39     18.83 o 
   6  15   0        3.85       24.31     17.02 o 
   7  15   0        0.15        7.70     17.50 o 
   8  15   0       14.96        9.24     21.00 o 
   9  15   0       10.40        4.40     24.30 o 
   0  16   0      237.99      280.21      3.66 o 
   1  16   0       54.97       67.95      5.11 o 
   2  16   0     1001.88      943.80     32.77 o 
   3  16   0      244.39      282.59     19.17 o 
   4  16   0      106.56       82.71      6.74 o 
   5  16   0       58.03       37.87      8.71 o 
   6  16   0     1854.76     2048.51     33.39 o 
   7  16   0        3.32       -9.58     20.71 o 
   8  16   0       27.53       31.79     22.87 o 
   9  16   0       10.20       26.13     23.25 o 
   2  17   0     1012.54     1183.33     11.65 o 
   3  17   0      104.98      106.80      8.13 o 
   4  17   0        8.51       11.00      5.95 o 
   5  17   0        4.74       16.61      8.28 o 
   6  17   0      128.18      133.62     18.45 o 
   7  17   0        7.90       20.59     18.07 o 
   8  17   0      102.26      102.95     20.82 o 
   9  17   0        0.34        8.57     22.49 o 
   0  18   0        0.98       -0.20      3.26 o 
   1  18   0      185.13      172.95      5.56 o 
   2  18   0      766.74      924.12     34.39 o 
   3  18   0      108.95       62.16     11.84 o 
   4  18   0      727.86      729.10     11.57 o 
   5  18   0        4.87        0.74     15.92 o 
   6  18   0      872.05      792.63     25.37 o 
   7  18   0       39.37       86.25     21.47 o 
   8  18   0      207.98      212.03     24.85 o 
   9  18   0        9.70       12.40     24.81 o 
   1  19   0      101.64       84.51      5.20 o 
   2  19   0       17.63        5.27      6.55 o 
   3  19   0      247.60      224.50     12.98 o 
   4  19   0      100.19      102.26      5.62 o 
   5  19   0     1170.41     1149.19     25.49 o 
   6  19   0      749.94      826.36     25.86 o 
   7  19   0      142.14      177.07     20.78 o 
   8  19   0        9.34       13.82     20.54 o 
   9  19   0        3.37       -6.69     21.83 o 
   0  20   0       27.19       17.83      3.01 o 
   1  20   0        0.06        8.26      4.88 o 
   2  20   0      203.20      179.84      6.40 o 
   3  20   0       47.88       51.38     11.69 o 
   4  20   0     1944.01     1961.33     27.35 o 
   5  20   0       28.29       34.63     16.63 o 
   6  20   0       15.11       41.67     18.01 o 
   7  20   0      184.95      145.82     21.29 o 
   8  20   0      140.32      129.47     24.17 o 
   1  21   0      165.60      262.93     12.54 o 
   2  21   0      747.55      825.65     30.96 o 
   3  21   0     1111.93      804.54     21.87 o 
   4  21   0        0.01       16.32     14.97 o 
   5  21   0      138.22      149.26     17.57 o 
   6  21   0       26.69       22.90     17.66 o 
   7  21   0       58.47       58.33     21.32 o 
   8  21   0       51.61       53.57     22.53 o 
   0  22   0      639.76      628.10     21.51 o 
   1  22   0      128.41      150.21      7.68 o 
   2  22   0       37.62       55.66      6.16 o 
   3  22   0      961.25     1029.52     16.00 o 
   4  22   0      249.09      244.15     16.71 o 
   5  22   0       14.85        9.87     16.01 o 
   6  22   0      175.36      133.43     18.83 o 
   7  22   0        2.61       13.37     19.79 o 
   8  22   0      471.83      481.03     26.40 o 
   1  23   0      479.28      480.36     15.50 o 
   2  23   0      113.40      108.06      8.59 o 
   3  23   0      897.87     1065.02     65.35 o 
   4  23   0      107.62      111.53     15.23 o 
   5  23   0       48.13       12.92     16.12 o 
   6  23   0        0.14       -0.50     18.22 o 
   7  23   0       10.03        7.48     19.43 o 
   8  23   0       11.52       38.75     23.87 o 
   0  24   0       14.55       17.32     19.01 o 
   1  24   0       73.79       77.75     14.02 o 
   2  24   0      869.68     1087.30     68.39 o 
   3  24   0       39.76       50.27     16.04 o 
   4  24   0       33.64       35.69     11.84 o 
   5  24   0       33.01       40.50     16.87 o 
   6  24   0      200.60      244.72     21.02 o 
   7  24   0        3.73       -3.14     19.57 o 
   1  25   0        5.18       12.60     13.99 o 
   2  25   0       74.83       73.99     22.42 o 
   3  25   0       97.88      123.83     11.67 o 
   5  25   0       75.48       35.80     17.10 o 
   6  25   0       86.35       65.77     18.97 o 
   7  25   0        0.34        6.37     20.20 o 
   0  26   0      563.30      566.16     24.62 o 
   1  26   0      208.87      156.86     14.88 o 
   2  26   0      126.02       90.80     15.58 o 
   3  26   0        5.30        1.60     10.92 o 
   4  26   0       50.35       16.87     11.90 o 
   5  26   0       19.02       45.95     17.03 o 
   6  26   0      145.17      146.19     20.01 o 
   7  26   0        0.37        6.11     20.48 o 
   1  27   0       18.97        8.93     14.67 o 
   2  27   0       74.94       43.57     15.48 o 
   3  27   0       10.13       12.41     21.74 o 
   4  27   0       76.92      116.08     13.30 o 
   5  27   0      208.37      142.98     14.72 o 
   6  27   0        8.49       15.24     18.60 o 
   0  28   0      134.49       60.08     21.45 o 
   1  28   0       94.71      109.87     15.48 o 
   2  28   0       69.25       56.36     25.84 o 
   3  28   0        8.73       11.18     22.02 o 
   4  28   0      278.16      361.17     27.82 o 
   5  28   0       14.73       27.60     15.07 o 
   6  28   0      211.94      334.28     22.55 o 
   1  29   0       57.79      101.63     16.54 o 
   2  29   0        6.48        7.39     15.48 o 
   3  29   0      296.68      225.60     26.46 o 
   4  29   0      115.95      161.12     25.75 o 
   5  29   0        0.24       18.02     25.28 o 
   6  29   0       37.11       62.35     28.62 o 
   0  30   0     1192.48     1150.97     32.89 o 
   1  30   0       89.24       86.14     16.50 o 
   2  30   0      377.36      343.57     34.70 o 
   3  30   0        1.87        9.05     23.96 o 
   4  30   0      319.46      283.29     27.48 o 
   5  30   0        0.22       22.41     26.03 o 
   1  31   0        2.62       -5.69     16.64 o 
   2  31   0        2.23       17.74     23.16 o 
   3  31   0       31.91       58.16     24.45 o 
   4  31   0       35.74       62.90     27.00 o 
   5  31   0        0.42       11.60     27.19 o 
   0  32   0      588.77      689.77     30.31 o 
   1  32   0        3.88       13.18     16.57 o 
   2  32   0       81.81       62.29     23.63 o 
   3  32   0       55.21       22.59     25.58 o 
   4  32   0       19.33        3.59     25.77 o 
   1  33   0        5.12        5.71     17.41 o 
   2  33   0        5.22       11.54     24.57 o 
   3  33   0        2.00      -15.16     27.28 o 
   0  34   0        6.28        8.75     25.27 o 
   1  34   0       46.33       42.69     18.34 o 
   2  34   0      152.14      221.84     28.38 o 
   1  35   0        4.15       -2.79     18.18 o 
   2   0   1      312.17      382.69     10.97 o 
   3   0   1      129.36       95.65      7.39 o 
   4   0   1      181.45      207.69     21.26 o 
   5   0   1      468.43      577.44     14.98 o 
   6   0   1       22.48        0.93     10.27 o 
   7   0   1      220.18      149.07     12.86 o 
   8   0   1      128.01      102.54     17.94 o 
   9   0   1      171.32      152.56     22.62 o 
  10   0   1        0.00       15.70     21.23 o 
 -10   1   1       87.32      115.36     25.99 o 
  -9   1   1       55.47       58.49     23.49 o 
  -8   1   1       99.99      102.29     20.26 o 
  -7   1   1       83.68       73.85     14.61 o 
  -6   1   1      332.09      374.89     13.15 o 
  -5   1   1      207.09      245.93     18.24 o 
  -4   1   1      246.95      282.93      9.78 o 
  -3   1   1     1504.54     1444.08     17.75 o 
  -2   1   1     4743.62     4782.43     24.17 o 
   2   1   1     4746.75     4707.92     23.22 o 
   3   1   1     1485.50     1469.09     74.13 o 
   4   1   1      247.12      268.41      9.87 o 
   5   1   1      213.12      247.35     10.81 o 
   6   1   1      331.31      357.69     13.04 o 
   7   1   1       83.90       81.57     13.91 o 
   8   1   1       99.75      121.79     13.72 o 
   9   1   1       53.57       50.82     21.18 o 
  10   1   1       87.29       99.31     24.88 o 
 -10   2   1       31.08        9.58     24.35 o 
  -9   2   1      302.10      291.52     23.78 o 
  -8   2   1      223.93      213.02     21.13 o 
  -7   2   1      335.54      444.70     16.12 o 
  -6   2   1        5.46       30.30     11.51 o 
  -5   2   1      911.39      876.89     14.31 o 
  -4   2   1     1268.95     1367.32     33.42 o 
  -3   2   1      478.57      431.35      8.58 o 
  -2   2   1    10472.62     9354.00    128.75 o 
  -1   2   1     1099.64     1231.16     11.54 o 
   2   2   1    10481.01     9167.29     30.64 o 
   3   2   1      506.70      460.37     35.44 o 
   4   2   1     1266.59     1370.56     87.40 o 
   5   2   1      890.92      863.28     43.23 o 
   6   2   1        5.60       22.25     13.88 o 
   7   2   1      334.52      416.28     14.59 o 
   8   2   1      223.59      203.36     16.17 o 
   9   2   1      309.37      392.58     25.64 o 
  10   2   1       31.06       18.50     22.98 o 
 -10   3   1       18.61       16.65     21.18 o 
  -9   3   1       76.11       64.90     20.45 o 
  -8   3   1      123.54      119.15     22.82 o 
  -7   3   1       74.38       68.27     18.75 o 
  -6   3   1      935.53     1040.30     53.22 o 
  -5   3   1      501.59      576.89     12.79 o 
  -4   3   1      758.77      874.21     19.37 o 
  -3   3   1     1856.02     2087.91     78.27 o 
  -2   3   1     7810.52     7067.06    317.01 o 
  -1   3   1     3747.58     3868.51     18.49 o 
   2   3   1     7813.56     7298.92    101.44 o 
   3   3   1     1838.06     2094.12     41.47 o 
   4   3   1      759.47      845.73     35.41 o 
   5   3   1      508.86      525.98     11.76 o 
   6   3   1      935.34      991.57     47.95 o 
   7   3   1       77.14       69.52     13.15 o 
   8   3   1      123.39       99.45     14.62 o 
   9   3   1       73.76       78.61     21.33 o 
  10   3   1       18.71       45.90     23.28 o 
 -10   4   1       30.69       43.71     22.88 o 
  -9   4   1      240.43      265.49     25.20 o 
  -8   4   1      118.14      171.62     23.99 o 
  -7   4   1      336.43      315.47     19.22 o 
  -6   4   1      134.63      149.14     18.28 o 
  -5   4   1      936.22      912.07     21.00 o 
  -4   4   1     2032.71     2241.35     16.94 o 
  -3   4   1     2322.57     2242.32     16.07 o 
  -2   4   1     1810.54     1620.34     26.10 o 
  -1   4   1    11027.06    10534.96     71.40 o 
   0   4   1     1985.29     2051.49    208.23 o 
   1   4   1    11013.59     9703.22    391.68 o 
   2   4   1     1812.92     1631.50     46.40 o 
   3   4   1     2337.54     2323.51     84.05 o 
   4   4   1     2031.17     2266.81    101.64 o 
   5   4   1      941.96      950.25     24.78 o 
   6   4   1      135.30      139.60     11.68 o 
   7   4   1      349.86      381.64     15.33 o 
   8   4   1      118.13      150.29     14.60 o 
   9   4   1      238.15      243.31     16.50 o 
  10   4   1       30.63       47.57     21.64 o 
 -10   5   1       44.38       59.41     25.08 o 
  -9   5   1       55.41       68.18     24.53 o 
  -8   5   1      136.66      142.93     23.35 o 
  -7   5   1       42.45       58.66     16.83 o 
  -6   5   1       58.98       60.68     17.26 o 
  -5   5   1       88.29      113.99     15.41 o 
  -4   5   1       50.27       57.94      8.87 o 
  -3   5   1     4157.87     4288.13     77.11 o 
  -2   5   1     6497.18     6735.71    156.30 o 
  -1   5   1    34950.56    35210.86   1639.46 o 
   0   5   1     4427.61     3699.63    232.36 o 
   1   5   1    34955.21    33853.88   1134.20 o 
   2   5   1     6495.68     6723.45    342.92 o 
   3   5   1     4138.13     4257.78     75.73 o 
   4   5   1       50.13       54.27      8.01 o 
   5   5   1       83.92      102.07      9.64 o 
   6   5   1       58.96       62.80     10.21 o 
   7   5   1       42.07       77.49     12.65 o 
   8   5   1      136.65      131.45     14.88 o 
   9   5   1       53.71       59.08     16.16 o 
  10   5   1       44.50       44.69     23.84 o 
 -10   6   1       26.84       19.02     25.80 o 
  -9   6   1      198.04      190.85     25.71 o 
  -8   6   1      197.68      179.44     23.26 o 
  -7   6   1      418.90      323.41     20.01 o 
  -6   6   1       27.51       46.52     17.04 o 
  -5   6   1      675.70      564.45     19.25 o 
  -4   6   1     2185.50     2398.65     38.04 o 
  -3   6   1     7523.88     7808.13     24.56 o 
  -2   6   1      926.78      854.67      9.38 o 
  -1   6   1     2225.22     2425.59    121.26 o 
   0   6   1     1530.33     1483.43     35.46 o 
   1   6   1     2179.86     2387.77    156.91 o 
   2   6   1      925.78      841.59     55.95 o 
   3   6   1     7592.41     7852.80    318.15 o 
   4   6   1     2186.20     2385.67     48.91 o 
   5   6   1      684.63      582.35     16.01 o 
   6   6   1       27.33       38.75     10.72 o 
   7   6   1      426.80      354.78     13.94 o 
   8   6   1      197.41      158.34     15.11 o 
   9   6   1      207.04      173.27     16.36 o 
  10   6   1       26.75       40.61     21.82 o 
 -10   7   1       62.72       39.68     26.26 o 
  -9   7   1       28.11       31.78     24.35 o 
  -8   7   1      236.66      267.38     24.41 o 
  -7   7   1      104.44      129.90     17.50 o 
  -6   7   1      194.98      145.56     18.34 o 
  -5   7   1     1307.40     1230.93     23.97 o 
  -4   7   1     2912.36     2890.61     84.33 o 
  -3   7   1     6819.78     6286.02    143.25 o 
  -2   7   1      564.84      751.59     33.84 o 
  -1   7   1      692.21      862.97     20.41 o 
   0   7   1     4329.50     4554.72    171.22 o 
   1   7   1      686.54      846.54     34.84 o 
   2   7   1      563.86      708.12     54.68 o 
   3   7   1     6831.48     6373.71    152.61 o 
   4   7   1     2912.44     2900.01     38.47 o 
   5   7   1     1303.01     1228.58     24.44 o 
   6   7   1      195.07      158.01     11.54 o 
   7   7   1      105.97      149.78     12.27 o 
   8   7   1      237.02      253.60     15.98 o 
   9   7   1       28.49       46.52     15.05 o 
  10   7   1       62.66       55.51     21.64 o 
 -10   8   1       21.84       47.44     26.53 o 
  -9   8   1      176.63      198.47     26.15 o 
  -8   8   1      251.28      275.74     24.68 o 
  -7   8   1      411.51      373.06     20.17 o 
  -6   8   1        9.69       16.11     17.69 o 
  -5   8   1      907.90      821.12     21.23 o 
  -4   8   1     2445.03     2442.68     17.15 o 
  -3   8   1     5735.62     5767.73     79.87 o 
  -2   8   1      573.31      712.31     19.45 o 
  -1   8   1     2752.87     2913.26    127.55 o 
   0   8   1        9.83       22.82      3.83 o 
   1   8   1     2787.14     2851.66     94.60 o 
   2   8   1      573.86      695.21     25.20 o 
   3   8   1     5678.70     5747.26    109.04 o 
   4   8   1     2446.52     2553.91     46.94 o 
   5   8   1      947.15      878.09     23.24 o 
   6   8   1        9.82        8.81     10.38 o 
   7   8   1      402.24      403.57     14.18 o 
   8   8   1      251.04      267.21     16.02 o 
   9   8   1      180.21      194.61     16.09 o 
  10   8   1       21.72       29.49     21.88 o 
 -10   9   1        3.97       10.94     25.91 o 
  -9   9   1       20.44       11.75     24.29 o 
  -8   9   1       15.71       45.48     23.32 o 
  -7   9   1      102.44       94.70     19.49 o 
  -6   9   1       90.95      150.55     18.20 o 
  -5   9   1      175.68      192.26     14.64 o 
  -4   9   1     1042.79     1110.41     34.92 o 
  -3   9   1     2807.15     2605.60     14.90 o 
  -2   9   1      221.84      194.94      7.63 o 
  -1   9   1     1001.01     1259.42     16.02 o 
   1   9   1     1007.10     1316.44     41.46 o 
   2   9   1      222.30      194.49      7.05 o 
   3   9   1     2830.91     2570.02     37.51 o 
   4   9   1     1043.79     1136.76     19.51 o 
   5   9   1      170.95      211.40     10.14 o 
   6   9   1       91.23      158.63     11.42 o 
   7   9   1       99.46       83.40     11.89 o 
   8   9   1       15.78       31.40     14.18 o 
   9   9   1       21.09       24.88     14.80 o 
  10   9   1        3.94      -20.89     21.54 o 
 -10  10   1        2.25        7.21     25.03 o 
  -9  10   1      173.35      190.67     25.69 o 
  -8  10   1       77.67       99.64     23.26 o 
  -7  10   1      659.89      633.39     25.84 o 
  -6  10   1       78.63       52.19     15.04 o 
  -5  10   1     1121.24     1036.55     22.99 o 
  -4  10   1     1886.42     1860.79     40.70 o 
  -3  10   1      588.62      595.45      8.63 o 
  -2  10   1     2054.85     2310.09     76.38 o 
  -1  10   1     3429.82     3561.60    113.80 o 
   0  10   1      302.94      289.15      7.71 o 
   1  10   1     3495.52     3827.91    110.04 o 
   2  10   1     2053.26     2274.64     62.47 o 
   3  10   1      577.08      581.28     17.29 o 
   4  10   1     1885.30     1842.82     20.40 o 
   5  10   1     1114.21     1006.23     13.59 o 
   6  10   1       78.31       52.72     10.60 o 
   7  10   1      667.69      624.77     48.72 o 
   8  10   1       77.45      102.70     14.36 o 
   9  10   1      169.44      166.19     16.07 o 
  10  10   1        2.24       -0.48     21.41 o 
 -10  11   1       28.99       35.87     23.88 o 
  -9  11   1      209.68      207.23     24.45 o 
  -8  11   1       57.03       53.60     21.18 o 
  -7  11   1      405.45      496.11     24.98 o 
  -6  11   1        1.83        8.41     17.82 o 
  -5  11   1      217.36      192.75     16.53 o 
  -4  11   1      409.13      382.51      9.40 o 
  -3  11   1      153.08      186.95      6.55 o 
  -2  11   1      219.87      262.02     17.37 o 
  -1  11   1     2682.69     2358.61     64.23 o 
   0  11   1     1407.78     1336.60     41.39 o 
   1  11   1     2660.80     2471.43     86.22 o 
   2  11   1      220.04      275.50      5.98 o 
   3  11   1      146.62      173.51      5.23 o 
   4  11   1      407.98      374.28      7.29 o 
   5  11   1      219.12      201.13      9.58 o 
   6  11   1        1.83        6.20      9.72 o 
   7  11   1      403.39      463.56     14.91 o 
   8  11   1       57.18       60.88     13.90 o 
   9  11   1      212.47      214.63     16.51 o 
  10  11   1       28.97       46.81     21.42 o 
 -10  12   1        2.75        6.99     22.26 o 
  -9  12   1      176.14      210.70     22.96 o 
  -8  12   1       45.36       53.73     19.07 o 
  -7  12   1     1094.68     1017.41     26.78 o 
  -6  12   1      287.51      280.25     20.22 o 
  -5  12   1      583.84      549.12     19.86 o 
  -4  12   1      637.90      716.97     25.97 o 
  -3  12   1      479.49      442.67     19.61 o 
  -2  12   1      600.70      709.86      5.41 o 
  -1  12   1     3855.62     4488.75     42.70 o 
   0  12   1     2125.73     2144.34     87.24 o 
   1  12   1     3822.77     4824.77    157.53 o 
   2  12   1      600.63      679.14     42.85 o 
   3  12   1      453.04      411.70      8.20 o 
   4  12   1      638.29      682.27     15.41 o 
   5  12   1      566.09      556.75     11.81 o 
   6  12   1      287.31      285.70     12.09 o 
   7  12   1     1115.58     1124.79     24.02 o 
   8  12   1       45.42       46.08     13.22 o 
   9  12   1      172.76      225.30     16.59 o 
  -9  13   1       18.51       -3.05     23.63 o 
  -8  13   1       61.93       64.50     22.96 o 
  -7  13   1      641.72      684.65     26.43 o 
  -6  13   1      223.92      197.91     18.98 o 
  -5  13   1      502.32      566.19     19.60 o 
  -4  13   1     1997.92     1936.59    100.11 o 
  -3  13   1      273.95      375.90      6.97 o 
  -2  13   1       75.21       89.61     13.15 o 
  -1  13   1      395.73      458.85      7.01 o 
   0  13   1      232.63      164.72      5.70 o 
   1  13   1      386.84      466.79     20.20 o 
   2  13   1       75.47       94.30     12.91 o 
   3  13   1      279.72      353.55      5.76 o 
   4  13   1     1995.85     1953.32     13.09 o 
   5  13   1      508.15      591.98     25.18 o 
   6  13   1      223.85      189.89     11.94 o 
   7  13   1      638.42      689.56     16.53 o 
   8  13   1       61.94       47.87     12.66 o 
   9  13   1       19.41        2.04     14.52 o 
  -9  14   1      125.16      156.33     25.85 o 
  -8  14   1      109.98      100.14     22.67 o 
  -7  14   1      373.34      398.81     23.77 o 
  -6  14   1      275.77      273.64     21.12 o 
  -5  14   1     1165.12      957.82     28.83 o 
  -4  14   1       59.25       57.58      6.79 o 
  -3  14   1      380.83      379.83     19.19 o 
  -2  14   1      199.92      282.03      7.87 o 
  -1  14   1      797.91      806.54      8.34 o 
   0  14   1      274.14      225.66     13.25 o 
   1  14   1      796.20      855.49      6.90 o 
   2  14   1      200.90      309.14      6.02 o 
   3  14   1      380.98      365.90      6.80 o 
   4  14   1       59.02       63.56      5.45 o 
   5  14   1     1155.40      935.36     25.87 o 
   6  14   1      275.09      295.67     12.45 o 
   7  14   1      372.79      383.49     17.49 o 
   8  14   1      109.79       89.64     13.64 o 
   9  14   1      127.71      130.80     22.17 o 
  -9  15   1       38.37       49.50     20.96 o 
  -8  15   1       32.36       24.60     19.28 o 
  -7  15   1       51.62       54.29     19.44 o 
  -6  15   1       54.36       50.96     18.29 o 
  -5  15   1       78.80       80.59      8.80 o 
  -4  15   1      224.99      217.71      7.69 o 
  -3  15   1      323.62      283.50      8.12 o 
  -2  15   1      471.79      495.11      8.93 o 
  -1  15   1      695.83      887.24      8.63 o 
   0  15   1      576.61      563.81     33.70 o 
   1  15   1      699.09      929.90      7.38 o 
   2  15   1      472.10      506.29      4.92 o 
   3  15   1      314.60      302.28      8.33 o 
   4  15   1      225.20      207.15      6.06 o 
   5  15   1       82.07       88.36     13.86 o 
   6  15   1       54.58       68.10     10.30 o 
   7  15   1       53.72       49.42     11.57 o 
   8  15   1       32.33       33.72     22.87 o 
  -9  16   1      109.73      106.39     25.35 o 
  -8  16   1        8.93        8.50     22.78 o 
  -7  16   1      221.89      242.45     22.61 o 
  -6  16   1       34.04       43.53     18.56 o 
  -5  16   1     1056.59     1011.70     28.14 o 
  -4  16   1      214.92      194.66      9.13 o 
  -3  16   1     1302.24     1129.17     38.21 o 
  -2  16   1      567.18      555.51     22.03 o 
  -1  16   1      826.73      750.18     16.92 o 
   0  16   1     5035.21     5716.02    156.43 o 
   1  16   1      803.92      773.79      6.48 o 
   2  16   1      568.16      564.26      8.52 o 
   3  16   1     1306.64     1189.58     37.20 o 
   4  16   1      214.85      195.45      8.07 o 
   5  16   1     1053.67     1000.27     23.29 o 
   6  16   1       34.36       29.15     19.20 o 
   7  16   1      209.56      235.75     22.75 o 
   8  16   1        8.98        4.96     19.42 o 
  -9  17   1      115.33      161.58     25.57 o 
  -8  17   1       41.22       40.20     19.86 o 
  -7  17   1      150.49      157.13     21.27 o 
  -6  17   1       47.31       49.47     19.60 o 
  -5  17   1      256.34      231.15      9.59 o 
  -4  17   1       12.06        3.52      5.70 o 
  -3  17   1      154.60       74.67     13.91 o 
  -2  17   1      125.40      127.42      7.31 o 
  -1  17   1      209.01      237.18      6.25 o 
   0  17   1     2893.97     3274.21    107.37 o 
   1  17   1      216.53      259.08     16.77 o 
   2  17   1      125.62      120.22     17.61 o 
   3  17   1      149.98      104.78      5.68 o 
   4  17   1       12.00        4.91      6.87 o 
   5  17   1      253.98      250.64     18.55 o 
   6  17   1       47.38       42.66     17.49 o 
   7  17   1      154.25      159.39     19.78 o 
   8  17   1       41.02        7.79     21.70 o 
  -9  18   1      189.81      167.59     25.14 o 
  -8  18   1        2.29        6.71     22.87 o 
  -7  18   1       90.67      150.96     20.61 o 
  -6  18   1      136.53      124.73     18.47 o 
  -5  18   1      975.00      963.39     24.66 o 
  -4  18   1      594.87      573.58     10.41 o 
  -3  18   1      626.26      623.20     16.49 o 
  -2  18   1      106.49      139.39      7.29 o 
  -1  18   1      418.17      443.14     26.37 o 
   0  18   1      141.45      117.99     20.82 o 
   1  18   1      394.42      418.45     18.23 o 
   2  18   1      106.27      117.23      2.85 o 
   3  18   1      634.76      688.69      5.96 o 
   4  18   1      594.02      579.64      9.75 o 
   5  18   1      973.10      926.11     24.10 o 
   6  18   1      136.15      123.28     19.93 o 
   7  18   1       86.36      139.36     22.12 o 
   8  18   1        2.28       -7.82     21.64 o 
  -9  19   1       27.52       14.55     24.96 o 
  -8  19   1       23.61       34.72     20.26 o 
  -7  19   1       32.16       67.08     21.67 o 
  -6  19   1       68.69       63.85     17.75 o 
  -5  19   1     1045.08     1203.48     26.29 o 
  -4  19   1        1.04        6.74     14.46 o 
  -3  19   1       31.26       54.06     12.72 o 
  -2  19   1       82.90       59.25      6.04 o 
  -1  19   1      525.68      513.96      7.48 o 
   0  19   1      145.71      175.33     19.07 o 
   1  19   1      534.87      479.95      5.53 o 
   2  19   1       83.19       46.22      4.86 o 
   3  19   1       33.55       54.04      3.50 o 
   4  19   1        1.05        0.64      6.60 o 
   5  19   1     1042.76     1153.16     25.76 o 
   6  19   1       68.70       62.30     18.82 o 
   7  19   1       32.78       61.56     19.56 o 
  -8  20   1       18.06        4.77     22.31 o 
  -7  20   1      287.48      348.75     23.33 o 
  -6  20   1      116.27       92.31     19.41 o 
  -5  20   1      462.06      408.14     20.41 o 
  -4  20   1       13.74       15.41     14.31 o 
  -3  20   1      994.25      856.97     20.19 o 
  -2  20   1      237.75      232.00      7.50 o 
  -1  20   1      817.84      810.87     12.08 o 
   0  20   1       70.91      122.71      5.65 o 
   1  20   1      831.48      758.49     23.76 o 
   2  20   1      237.72      216.82     13.29 o 
   3  20   1      981.99      865.47      7.54 o 
   4  20   1       13.68        3.18     14.53 o 
   5  20   1      481.39      427.77     20.00 o 
   6  20   1      115.97       77.31     18.38 o 
   7  20   1      289.46      370.21     24.03 o 
  -8  21   1        1.56       -3.07     23.04 o 
  -7  21   1       49.54       61.15     19.87 o 
  -6  21   1      360.78      337.05     22.45 o 
  -5  21   1       67.93      100.06     17.33 o 
  -4  21   1      361.52      363.67     18.22 o 
  -3  21   1      357.30      474.80     26.76 o 
  -2  21   1      586.29      528.42     16.04 o 
  -1  21   1       13.90       38.51      6.31 o 
   0  21   1      422.22      467.71     18.40 o 
   2  21   1      585.85      479.96     15.46 o 
   3  21   1      361.95      390.67     53.51 o 
   5  21   1       64.90       65.98     16.84 o 
   6  21   1      360.99      340.11     21.63 o 
  -8  22   1       20.32        2.71     21.16 o 
  -7  22   1      410.30      404.69     24.76 o 
  -6  22   1       31.40       35.27     19.31 o 
  -5  22   1       58.53       73.60     17.04 o 
  -4  22   1       64.22       70.05     15.66 o 
  -3  22   1     1134.33     1127.48     61.15 o 
  -2  22   1      213.26      214.80     10.68 o 
  -1  22   1     1103.70      952.36     18.02 o 
   0  22   1        3.35       11.28      4.93 o 
   1  22   1     1117.28      979.95     47.45 o 
   2  22   1      212.77      210.66     14.91 o 
   3  22   1     1126.06     1095.00     28.85 o 
  -8  23   1        6.75       -3.54     22.22 o 
  -7  23   1      134.46      152.84     22.98 o 
  -6  23   1       11.34       19.31     19.01 o 
  -5  23   1      109.37      105.89     17.75 o 
  -4  23   1       18.79       25.00     14.98 o 
  -3  23   1      489.60      594.61     19.21 o 
  -2  23   1      261.04      289.41     10.04 o 
  -1  23   1       28.93       38.75      6.01 o 
   0  23   1      514.33      626.41     14.05 o 
   1  23   1       26.93       53.79      7.46 o 
   2  23   1      260.92      282.00     15.87 o 
   3  23   1      484.03      605.16     26.40 o 
  -7  24   1      225.71      258.37     23.99 o 
  -6  24   1        3.10        2.25     19.03 o 
  -5  24   1      420.36      423.68     20.72 o 
  -4  24   1      126.55      131.47     13.57 o 
  -3  24   1      426.42      450.58     13.77 o 
  -2  24   1      416.86      369.43     33.50 o 
  -1  24   1      591.44      570.06     32.05 o 
   0  24   1       24.07       38.22      7.65 o 
   1  24   1      589.40      521.27     17.03 o 
   2  24   1      417.31      352.99     16.75 o 
   3  24   1      430.77      456.31     25.53 o 
   4  24   1      126.78      122.14     23.86 o 
  -7  25   1       34.27       42.51     21.59 o 
  -6  25   1        1.95       11.08     19.30 o 
  -5  25   1      174.40      214.01     18.79 o 
  -4  25   1      156.78      242.27     13.95 o 
  -3  25   1      726.63      676.71     15.38 o 
  -2  25   1      283.86      279.07     11.44 o 
  -1  25   1      151.18      165.04      8.27 o 
   0  25   1       32.55       11.29     14.53 o 
   1  25   1      146.37      145.62     15.10 o 
   2  25   1      283.63      246.86     16.65 o 
   3  25   1      728.89      657.87     27.72 o 
   4  25   1      156.89      236.11     24.32 o 
  -7  26   1       75.97       78.06     21.69 o 
  -6  26   1      171.50      139.34     20.62 o 
  -5  26   1      531.99      600.46     18.12 o 
  -4  26   1      241.03      189.41     18.33 o 
  -3  26   1      344.12      363.74     13.84 o 
  -2  26   1      127.98       82.75      9.36 o 
  -1  26   1      820.65      772.44     19.46 o 
   0  26   1      157.90      169.02     15.23 o 
   1  26   1      810.09      748.95     20.68 o 
   2  26   1      127.86       69.74     15.90 o 
   3  26   1      347.94      362.79     25.98 o 
   4  26   1      241.13      209.25     25.65 o 
   5  26   1      533.40      628.40     30.53 o 
  -6  27   1       29.84       23.64     18.93 o 
  -5  27   1       51.52      110.29     14.59 o 
  -4  27   1      122.43      169.14     13.52 o 
  -3  27   1      271.82      268.18     14.39 o 
  -2  27   1      261.97      239.05     16.74 o 
  -1  27   1      404.79      505.22     18.30 o 
   0  27   1        4.97       -0.11     14.91 o 
   1  27   1      400.81      496.38     18.24 o 
   2  27   1      261.36      230.48     30.18 o 
   3  27   1      271.80      262.46     24.80 o 
   4  27   1      122.12      141.53     24.40 o 
   5  27   1       51.72      103.20     25.37 o 
  -6  28   1        6.27        4.43     19.32 o 
  -5  28   1      182.94      174.89     15.52 o 
  -4  28   1       25.22       30.74     24.88 o 
  -3  28   1      194.32      239.09     26.23 o 
  -2  28   1      183.85      156.08     21.55 o 
  -1  28   1      701.62      722.94     30.03 o 
   0  28   1       56.72      118.03     16.69 o 
   1  28   1      714.48      754.08     20.37 o 
   2  28   1      183.85      162.31     16.95 o 
   3  28   1      198.74      230.60     26.18 o 
   4  28   1       25.21       16.33     24.82 o 
   5  28   1      176.24      181.92     27.97 o 
  -6  29   1       64.58      136.23     29.54 o 
  -5  29   1        5.74       10.01     25.28 o 
  -4  29   1       29.36       13.83     24.19 o 
  -3  29   1        4.77       12.20     23.75 o 
  -2  29   1       82.61       76.74     16.71 o 
  -1  29   1        8.23       47.49     16.09 o 
   0  29   1       48.25       33.20     15.68 o 
   1  29   1        7.35       55.68     15.70 o 
   2  29   1       82.81       80.26     16.77 o 
   3  29   1        5.32       16.46     24.24 o 
   4  29   1       29.37       17.49     24.18 o 
   5  29   1        5.45       27.98     25.85 o 
   6  29   1       64.69      125.32     29.77 o 
  -5  30   1      312.41      329.77     30.58 o 
  -4  30   1       55.97       70.46     26.81 o 
  -3  30   1      177.58      162.76     25.68 o 
  -2  30   1       58.39       58.29     16.93 o 
  -1  30   1      306.99      347.62     18.41 o 
   0  30   1       14.15       19.59     15.80 o 
   1  30   1      312.97      342.04     18.55 o 
   2  30   1       58.25       62.41     23.51 o 
   3  30   1      174.35      152.10     25.56 o 
   4  30   1       55.92       74.21     26.97 o 
   5  30   1      318.76      328.11     31.20 o 
  -5  31   1      229.49      224.91     29.28 o 
  -4  31   1       41.24       69.68     26.41 o 
  -3  31   1       50.62       34.17     25.49 o 
  -2  31   1       14.53       32.45     24.72 o 
  -1  31   1       66.85       59.63     16.82 o 
   0  31   1       44.89       63.41     17.01 o 
   1  31   1       68.97       65.33     16.85 o 
   2  31   1       14.51       13.57     23.86 o 
   3  31   1       48.67       43.36     25.46 o 
   4  31   1       41.30       66.05     26.86 o 
   5  31   1      228.39      249.54     29.90 o 
  -4  32   1       45.73       22.75     26.79 o 
  -3  32   1      200.06      208.19     28.84 o 
  -2  32   1       67.00       64.79     25.54 o 
  -1  32   1      303.96      284.16     19.12 o 
   0  32   1        1.41       13.69     17.57 o 
   1  32   1      304.34      306.31     19.70 o 
   2  32   1       67.06       39.39     25.41 o 
   3  32   1      205.28      214.34     29.31 o 
   4  32   1       45.79       13.70     26.85 o 
  -3  33   1       19.83       25.78     26.95 o 
  -2  33   1       45.15       44.62     26.53 o 
  -1  33   1       90.16       93.43     18.12 o 
   0  33   1        9.09        5.41     17.36 o 
   1  33   1       92.45      102.10     18.56 o 
   2  33   1       45.23       55.79     26.93 o 
   3  33   1       19.98       34.49     27.87 o 
  -2  34   1       11.52       22.82     27.15 o 
  -1  34   1      330.35      373.83     21.51 o 
   0  34   1      245.67      296.75     20.04 o 
   1  34   1      328.27      369.24     21.46 o 
   2  34   1       11.55       20.17     27.20 o 
   0  35   1        3.28        6.81     18.92 o 
   0   0   2    38289.22    38117.19    233.70 o 
   1   0   2     1539.79     1375.18     15.29 o 
   2   0   2     1367.14     1479.15     17.22 o 
   3   0   2      196.71      237.83     12.57 o 
   4   0   2      658.94      476.50     15.74 o 
   5   0   2      401.24      576.94     18.12 o 
   6   0   2      455.43      312.36     17.10 o 
   7   0   2      227.21      256.59     21.09 o 
   8   0   2        6.88       -2.46     17.74 o 
   9   0   2       25.41       23.60     19.41 o 
  10   0   2      155.46      118.25     25.54 o 
 -10   1   2       37.72       44.81     25.21 o 
  -9   1   2       50.61       53.98     23.10 o 
  -8   1   2      109.80       95.21     21.21 o 
  -7   1   2      281.15      308.40     22.49 o 
  -6   1   2      348.07      342.98     19.51 o 
  -5   1   2     1341.12     1131.31     20.90 o 
  -4   1   2      390.07      336.37     14.21 o 
  -3   1   2     2363.05     2311.66     22.28 o 
  -2   1   2     1133.92     1121.73     15.67 o 
  -1   1   2      811.70      889.23     14.20 o 
   0   1   2    35342.00    38332.43    236.93 o 
   1   1   2      811.42      965.48     14.32 o 
   2   1   2     1170.37     1276.47     15.70 o 
   3   1   2     2361.23     2325.29     22.05 o 
   4   1   2      375.00      358.43     15.53 o 
   5   1   2     1341.30     1186.54     22.29 o 
   6   1   2      351.14      328.15     18.53 o 
   7   1   2      280.67      260.98     18.90 o 
   8   1   2      113.35       76.56     21.50 o 
   9   1   2       50.55       54.11     22.66 o 
  10   1   2       38.75       30.09     21.53 o 
 -10   2   2       75.66      120.85     24.10 o 
  -9   2   2        3.57       23.55     23.41 o 
  -8   2   2      828.79      988.90     30.06 o 
  -7   2   2      397.82      331.31     22.11 o 
  -6   2   2     1072.03     1234.52     25.97 o 
  -5   2   2      259.32      173.39     14.63 o 
  -4   2   2       20.85        8.43     11.93 o 
  -3   2   2     1788.78     1715.99     62.89 o 
  -2   2   2     1940.46     2105.06     20.39 o 
  -1   2   2    14852.42    15912.30    164.11 o 
   0   2   2     2163.09     2608.47    252.24 o 
   2   2   2     2000.56     2257.22     19.23 o 
   3   2   2     1790.55     1596.34     18.54 o 
   4   2   2       26.61       13.95     12.51 o 
   5   2   2      258.88      201.64     14.37 o 
   6   2   2     1061.06     1154.91     24.37 o 
   7   2   2      398.94      389.06     22.21 o 
   8   2   2      822.63      899.94     27.19 o 
   9   2   2        3.66        7.34     21.51 o 
  10   2   2       76.56      149.23     26.02 o 
 -10   3   2      151.80      180.35     23.33 o 
  -9   3   2       66.73       55.61     22.74 o 
  -8   3   2       91.26      127.72     23.24 o 
  -7   3   2       83.14       79.92     18.44 o 
  -6   3   2     1892.16     1852.69     29.63 o 
  -5   3   2      117.62      147.37     14.65 o 
  -4   3   2      666.23      639.15     17.60 o 
  -3   3   2     1812.82     1671.44     75.90 o 
  -2   3   2     2569.62     2558.86     69.64 o 
  -1   3   2     1153.94     1531.43     17.00 o 
   0   3   2       53.77       58.29      4.01 o 
   2   3   2     2538.91     2368.77     19.08 o 
   3   3   2     1811.15     1612.14     18.69 o 
   4   3   2      640.31      609.36     15.51 o 
   5   3   2      117.39      155.93     14.88 o 
   6   3   2     1922.38     1756.85     26.76 o 
   7   3   2       83.07       80.15     17.06 o 
   8   3   2       88.90      124.59     21.04 o 
   9   3   2       66.78       35.34     20.95 o 
  10   3   2      149.81      179.45     23.37 o 
 -10   4   2      118.95      123.86     25.31 o 
  -9   4   2       20.02       25.77     20.51 o 
  -8   4   2      385.87      433.86     25.52 o 
  -7   4   2       38.84       23.44     16.72 o 
  -6   4   2      383.48      325.73     19.93 o 
  -5   4   2      501.38      511.61     17.43 o 
  -4   4   2     2309.91     2096.58     25.93 o 
  -3   4   2     2041.06     2468.61     59.54 o 
  -2   4   2     2970.92     2823.52    129.67 o 
  -1   4   2     7914.05     8992.73    497.26 o 
   0   4   2     9565.46     8980.23    357.70 o 
   1   4   2     7916.10     8783.35    103.58 o 
   2   4   2     2930.49     2696.83     19.66 o 
   3   4   2     2042.29     2312.15     21.10 o 
   4   4   2     2279.13     2002.68     22.74 o 
   5   4   2      499.87      510.29     16.28 o 
   6   4   2      380.42      314.21     17.72 o 
   7   4   2       38.74       60.19     18.83 o 
   8   4   2      388.77      429.01     22.66 o 
   9   4   2       20.12       35.72     21.25 o 
  10   4   2      120.36      142.97     25.29 o 
 -10   5   2       71.59       96.62     26.17 o 
  -9   5   2       45.79       69.04     20.27 o 
  -8   5   2      164.73      164.75     22.58 o 
  -7   5   2      649.76      464.53     21.12 o 
  -6   5   2        0.85       14.14     17.44 o 
  -5   5   2      794.94      854.08     19.70 o 
  -4   5   2      709.90      786.01     19.61 o 
  -3   5   2      638.68      787.71     13.21 o 
  -1   5   2      670.49      885.73     42.50 o 
   0   5   2     4135.14     4391.02    135.01 o 
   1   5   2      671.32      877.60     12.10 o 
   3   5   2      639.97      729.68     14.06 o 
   4   5   2      699.96      747.39     16.60 o 
   5   5   2      794.47      921.15     19.44 o 
   6   5   2        0.65       11.30     15.01 o 
   7   5   2      649.88      485.34     21.00 o 
   8   5   2      157.59      177.25     21.66 o 
   9   5   2       45.77       52.94     21.78 o 
  10   5   2       70.44       70.53     21.80 o 
 -10   6   2       49.71       55.49     26.47 o 
  -9   6   2       75.68       61.90     20.44 o 
  -8   6   2       15.54       18.28     21.19 o 
  -7   6   2      134.69      103.45     18.42 o 
  -6   6   2      565.03      560.31     22.26 o 
  -5   6   2       19.61       10.59     14.82 o 
  -4   6   2     2825.97     2651.70     27.48 o 
  -3   6   2     5980.24     6266.88    318.18 o 
  -2   6   2      256.58      253.61     12.71 o 
  -1   6   2     2451.12     2339.03    130.80 o 
   0   6   2     5592.27     5558.48    182.12 o 
   1   6   2     2453.79     2266.64    100.08 o 
   2   6   2      257.40      264.69      9.55 o 
   3   6   2     5973.50     5834.85     30.20 o 
   4   6   2     2851.18     2857.69     25.10 o 
   5   6   2       20.05       24.57     13.02 o 
   6   6   2      554.32      511.14     18.17 o 
   7   6   2      134.28      108.05     17.25 o 
   8   6   2       18.52       23.27     18.57 o 
   9   6   2       75.53       52.91     19.85 o 
  10   6   2       48.64       61.43     23.14 o 
 -10   7   2      102.50       93.06     27.09 o 
  -9   7   2       29.77       22.04     20.27 o 
  -8   7   2      379.59      432.95     25.63 o 
  -7   7   2       22.00       14.67     19.03 o 
  -6   7   2      120.91      109.66     18.20 o 
  -5   7   2      103.59       75.29     16.39 o 
  -4   7   2       12.60       10.28     14.58 o 
  -3   7   2      366.39      551.87     16.71 o 
  -2   7   2      853.20      888.76     16.28 o 
  -1   7   2       32.17       39.73      5.54 o 
   0   7   2     3388.38     3055.20    103.76 o 
   1   7   2       31.81       52.08      5.86 o 
   2   7   2      832.04      823.29      9.23 o 
   3   7   2      366.11      485.48     12.63 o 
   4   7   2        9.65        0.79     10.26 o 
   5   7   2      104.28       73.41     12.77 o 
   6   7   2      112.54       89.20     14.43 o 
   7   7   2       22.12       21.65     16.21 o 
   8   7   2      386.53      417.29     21.95 o 
   9   7   2       29.84       26.45     20.03 o 
  10   7   2      104.48       94.50     23.90 o 
 -10   8   2       40.13       65.72     26.82 o 
  -9   8   2       17.92       26.99     20.25 o 
  -8   8   2      193.10      190.08     24.52 o 
  -7   8   2       13.07       17.18     20.61 o 
  -6   8   2       92.93      101.32     15.85 o 
  -5   8   2       89.46      118.71     14.86 o 
  -4   8   2      331.50      321.95     19.61 o 
  -3   8   2     4223.44     4255.96    201.09 o 
  -2   8   2     2049.38     1881.23     57.31 o 
  -1   8   2     1049.26      829.89     34.22 o 
   0   8   2     5230.60     4805.10    177.94 o 
   1   8   2     1047.69      881.47     42.25 o 
   2   8   2     2026.87     1770.49     19.06 o 
   3   8   2     4218.68     3881.66     24.10 o 
   4   8   2      336.26      328.96     12.54 o 
   5   8   2       88.82      106.78     12.82 o 
   6   8   2       96.86       95.01     14.42 o 
   7   8   2       12.98       21.12     16.49 o 
   8   8   2      188.86      185.63     19.59 o 
   9   8   2       18.10       14.42     20.60 o 
  10   8   2       38.63       51.55     21.96 o 
 -10   9   2       44.01       89.73     26.73 o 
  -9   9   2       33.90       39.78     22.62 o 
  -8   9   2      476.28      536.14     28.07 o 
  -7   9   2       12.64       23.46     21.21 o 
  -6   9   2      424.88      421.99     21.02 o 
  -5   9   2      205.16      174.99     16.84 o 
  -4   9   2     1324.34     1313.39     71.99 o 
  -3   9   2      410.00      424.78      9.13 o 
  -2   9   2     1349.54     1024.78     34.97 o 
  -1   9   2      208.77      229.14     13.96 o 
   0   9   2     2531.68     2571.13     78.25 o 
   1   9   2      207.72      235.97      7.30 o 
   2   9   2     1324.90      969.90     27.61 o 
   3   9   2      408.82      393.03     10.99 o 
   4   9   2     1343.07     1314.26     17.83 o 
   5   9   2      205.96      196.17     13.06 o 
   6   9   2      419.93      432.06     17.18 o 
   7   9   2       12.66       22.64     15.97 o 
   8   9   2      480.46      542.38     22.61 o 
   9   9   2       33.85       44.09     20.60 o 
  10   9   2       45.29       72.80     21.91 o 
 -10  10   2       25.18       13.62     23.93 o 
  -9  10   2       42.57       45.12     24.17 o 
  -8  10   2      850.21      833.62     29.62 o 
  -7  10   2      221.96      201.52     21.12 o 
  -6  10   2      729.12      689.47     24.36 o 
  -5  10   2       61.35       74.22     15.96 o 
  -4  10   2      326.00      408.91     26.53 o 
  -3  10   2      147.16      187.26     11.73 o 
  -2  10   2     2113.75     2377.61     63.11 o 
  -1  10   2      184.03      217.79      8.78 o 
   1  10   2      182.75      229.54     11.37 o 
   2  10   2     2095.37     2256.68     81.63 o 
   3  10   2      146.45      193.12      8.92 o 
   4  10   2      341.78      421.40     12.33 o 
   5  10   2       61.56       69.38     11.85 o 
   6  10   2      746.33      741.78     19.36 o 
   7  10   2      221.17      190.50     17.49 o 
   8  10   2      853.64      857.85     24.94 o 
   9  10   2       42.85       31.81     20.22 o 
  10  10   2       24.94       23.35     21.01 o 
 -10  11   2       14.34       12.24     22.19 o 
  -9  11   2       36.63       35.60     25.12 o 
  -8  11   2       66.89       69.23     19.48 o 
  -7  11   2       31.61       44.61     18.97 o 
  -6  11   2      158.94      137.78     16.90 o 
  -5  11   2      413.51      527.32     20.13 o 
  -4  11   2      917.02      853.12     51.46 o 
  -3  11   2      937.00     1075.71     66.32 o 
  -2  11   2       31.39       14.40      4.69 o 
  -1  11   2     1739.48     1720.17     67.19 o 
   0  11   2      798.12      857.74     30.00 o 
   1  11   2     1739.84     1766.62     73.80 o 
   2  11   2       34.99       15.46      5.49 o 
   3  11   2      936.96      979.56     12.92 o 
   4  11   2      934.46      854.54     14.74 o 
   5  11   2      414.33      525.67     15.28 o 
   6  11   2      156.41      131.55     14.91 o 
   7  11   2       31.20       46.08     15.57 o 
   8  11   2       67.55       75.22     18.35 o 
   9  11   2       36.61       33.12     19.68 o 
  10  11   2       14.38       12.28     21.03 o 
  -9  12   2       15.75       13.49     23.29 o 
  -8  12   2      118.89      132.45     23.12 o 
  -7  12   2       46.95       57.29     21.86 o 
  -6  12   2      337.86      465.13     23.06 o 
  -5  12   2      251.20      251.71     17.09 o 
  -4  12   2       47.39       51.92      7.85 o 
  -3  12   2       75.80       77.70     12.50 o 
  -2  12   2     1025.85     1071.42     27.14 o 
  -1  12   2     2004.77     2066.16     67.42 o 
   0  12   2     3165.29     3004.20    152.71 o 
   1  12   2     2001.17     2156.20    112.77 o 
   2  12   2     1031.03     1024.02     10.54 o 
   3  12   2       76.56       82.75      7.75 o 
   4  12   2       40.70       40.95      8.98 o 
   5  12   2      250.45      263.79     12.71 o 
   6  12   2      344.19      453.09     16.81 o 
   7  12   2       46.43       40.37     15.38 o 
   8  12   2      116.87      166.09     18.59 o 
   9  12   2       15.98       12.98     18.65 o 
  -9  13   2       10.79       35.38     20.80 o 
  -8  13   2      152.49      169.77     24.69 o 
  -7  13   2      120.62       92.75     18.87 o 
  -6  13   2      271.35      279.57     19.05 o 
  -5  13   2      265.65      217.68     18.55 o 
  -4  13   2      340.23      365.88     18.09 o 
  -3  13   2       29.43       37.33      6.00 o 
  -2  13   2        8.99       27.45      7.05 o 
  -1  13   2      147.76      158.46      5.67 o 
   0  13   2     1720.47     1850.00     80.88 o 
   1  13   2      147.90      160.06     10.73 o 
   2  13   2       11.84       24.08      5.38 o 
   3  13   2       29.27       30.43      6.94 o 
   4  13   2      329.03      323.05     10.98 o 
   5  13   2      265.58      209.01     12.11 o 
   6  13   2      278.54      320.76     15.92 o 
   7  13   2      120.63       96.89     15.94 o 
   8  13   2      152.63      153.13     18.00 o 
   9  13   2       10.80        6.37     18.72 o 
  -9  14   2       75.82       57.05     25.55 o 
  -8  14   2       15.80       31.33     19.43 o 
  -7  14   2       29.79       49.31     21.31 o 
  -6  14   2      289.80      317.28     22.71 o 
  -5  14   2      547.35      527.34     20.38 o 
  -4  14   2      724.43      714.18     20.66 o 
  -3  14   2       13.55       34.95      5.94 o 
  -2  14   2      341.51      248.77      8.29 o 
  -1  14   2      876.70      931.42     38.74 o 
   0  14   2     4788.11     4518.93    143.19 o 
   1  14   2      876.02      972.89     31.18 o 
   2  14   2      359.18      258.61      7.30 o 
   3  14   2       13.47       35.95      6.68 o 
   4  14   2      711.90      653.26     16.64 o 
   5  14   2      546.87      547.47     14.68 o 
   6  14   2      290.09      310.12     15.83 o 
   7  14   2       29.91       43.92     15.01 o 
   8  14   2       15.48       25.82     16.95 o 
   9  14   2       75.47       34.45     18.50 o 
  -9  15   2       30.90       34.63     23.91 o 
  -8  15   2      126.16      181.57     24.99 o 
  -7  15   2       29.06       22.06     18.93 o 
  -6  15   2     1605.10     1519.65     29.90 o 
  -5  15   2      463.06      412.93     19.07 o 
  -4  15   2      365.03      348.27     23.75 o 
  -3  15   2      574.92      660.00     47.99 o 
  -2  15   2      773.75      765.13     16.18 o 
  -1  15   2      163.24      172.24      5.57 o 
   0  15   2     1114.70     1172.12     26.04 o 
   1  15   2      163.10      186.85      4.03 o 
   2  15   2      765.44      732.13     38.71 o 
   3  15   2      573.47      626.32      9.48 o 
   4  15   2      363.45      339.75      8.06 o 
   5  15   2      462.90      433.49     13.15 o 
   6  15   2     1615.93     1662.46     23.27 o 
   7  15   2       28.94       37.82     14.10 o 
   8  15   2      128.73      148.76     17.84 o 
   9  15   2       30.89       34.28     18.79 o 
  -9  16   2        2.98       -2.31     22.44 o 
  -8  16   2       33.76       26.23     21.27 o 
  -7  16   2        8.79       10.79     21.00 o 
  -6  16   2       32.09       57.94     19.30 o 
  -5  16   2      184.24      215.68     18.64 o 
  -4  16   2      812.98      935.08     21.49 o 
  -3  16   2      448.58      418.30     28.86 o 
  -2  16   2      612.64      669.40     15.56 o 
  -1  16   2      615.26      548.52     13.37 o 
   0  16   2     2524.77     2400.30     64.53 o 
   1  16   2      615.95      532.04     17.00 o 
   2  16   2      630.94      632.67     40.26 o 
   3  16   2      449.15      388.29      7.62 o 
   4  16   2      811.08      937.14     25.52 o 
   5  16   2      183.78      201.32     11.34 o 
   6  16   2       32.32       49.00     12.17 o 
   7  16   2        8.86       14.47     13.69 o 
   8  16   2       36.86       54.47     15.66 o 
  -9  17   2        2.84       -2.41     24.91 o 
  -8  17   2       26.59       54.49     23.68 o 
  -7  17   2      170.85      123.16     19.75 o 
  -6  17   2      517.39      552.71     24.38 o 
  -5  17   2      132.58      108.89     18.39 o 
  -4  17   2      184.69      158.76      8.88 o 
  -3  17   2       72.63       73.36     13.13 o 
  -2  17   2      444.60      529.72      8.87 o 
  -1  17   2     1214.06     1334.27     30.23 o 
   0  17   2      463.25      500.70      9.88 o 
   1  17   2     1213.23     1182.76     59.80 o 
   2  17   2      444.50      598.68     47.60 o 
   3  17   2       72.98       84.20     10.70 o 
   4  17   2      190.68      158.55     10.44 o 
   5  17   2      132.16      104.38     10.43 o 
   6  17   2      513.58      563.71     16.11 o 
   7  17   2      171.06      135.22     15.07 o 
  -9  18   2       20.42       24.68     22.66 o 
  -8  18   2       88.56       96.00     21.21 o 
  -7  18   2       50.22       57.75     21.22 o 
  -6  18   2       70.50      129.19     19.63 o 
  -5  18   2       41.79       55.58     18.45 o 
  -4  18   2     1446.58     1457.31     19.89 o 
  -3  18   2     1440.27     1479.76     22.70 o 
  -2  18   2      985.95      837.23     18.52 o 
  -1  18   2      439.36      368.27      6.53 o 
   0  18   2      103.40       83.76      4.16 o 
   1  18   2      441.13      386.06     11.24 o 
   2  18   2      977.55      913.42     61.00 o 
   3  18   2     1437.25     1361.70    105.93 o 
   4  18   2     1448.30     1376.63     10.85 o 
   5  18   2       42.14       60.12      9.50 o 
   6  18   2       64.15      103.22     12.08 o 
  -8  19   2       26.10       25.41     23.87 o 
  -7  19   2        6.09       10.64     21.14 o 
  -6  19   2      134.48      114.02     18.98 o 
  -5  19   2      158.33      132.94     19.08 o 
  -4  19   2     1088.50     1246.02     24.70 o 
  -3  19   2      503.20      390.17     16.50 o 
  -2  19   2      500.94      465.75     12.87 o 
  -1  19   2        7.94       10.09      5.14 o 
   0  19   2        1.67        1.77      3.58 o 
   1  19   2        7.82       10.92      5.44 o 
   2  19   2      516.30      437.28     20.91 o 
   3  19   2      502.97      447.12     13.10 o 
   4  19   2     1071.01     1181.13     11.72 o 
   5  19   2      157.95      130.64      9.77 o 
  -8  20   2      326.86      290.37     25.00 o 
  -7  20   2       20.19       32.90     19.80 o 
  -6  20   2      344.79      295.16     20.99 o 
  -5  20   2      297.62      278.70     20.39 o 
  -4  20   2       73.86       86.73     16.13 o 
  -3  20   2      433.82      489.09     13.75 o 
  -2  20   2     1354.64     1481.81     49.92 o 
  -1  20   2       37.01       35.47      5.21 o 
   0  20   2      772.21      846.08     23.98 o 
   1  20   2       37.26       37.86      5.12 o 
   2  20   2     1351.91     1584.64     48.96 o 
   3  20   2      432.98      531.87     11.83 o 
  -8  21   2       99.31       80.30     22.49 o 
  -7  21   2       34.88       31.83     20.05 o 
  -6  21   2      102.67       92.01     19.88 o 
  -5  21   2      100.59       64.15     18.36 o 
  -4  21   2     1377.04     1421.74     26.34 o 
  -3  21   2      364.26      289.75     13.19 o 
  -2  21   2      627.30      559.97     11.22 o 
  -1  21   2      354.28      298.14      6.60 o 
   0  21   2      701.21      613.38     12.29 o 
   1  21   2      353.36      319.71     23.60 o 
   2  21   2      622.88      582.14     17.12 o 
   3  21   2      364.07      328.18     22.72 o 
   4  21   2     1376.90     1550.11     17.27 o 
  -8  22   2       58.92       92.57     24.67 o 
  -7  22   2        6.38       13.56     21.41 o 
  -6  22   2      240.94      225.71     21.59 o 
  -5  22   2       32.68       56.65     17.77 o 
  -4  22   2      453.54      430.70     19.16 o 
  -3  22   2      921.91      860.35     16.24 o 
  -2  22   2      609.35      693.87     41.31 o 
  -1  22   2      178.78      203.59     13.16 o 
   0  22   2      169.43      176.66     13.07 o 
   1  22   2      178.27      196.01     12.90 o 
   2  22   2      603.60      719.07     38.25 o 
   3  22   2      922.83      824.48     27.94 o 
  -7  23   2        1.66       -1.37     21.98 o 
  -6  23   2      114.33      115.62     20.50 o 
  -5  23   2       60.33       91.52     17.92 o 
  -4  23   2        7.30       17.01     12.80 o 
  -3  23   2      125.42      166.17     12.51 o 
  -2  23   2      307.58      388.53     11.02 o 
  -1  23   2       28.42       21.20      5.46 o 
   0  23   2      163.79      134.88      7.71 o 
   1  23   2       28.25       23.72      5.91 o 
   2  23   2      307.88      380.27      7.04 o 
   3  23   2      125.23      188.80     22.96 o 
   4  23   2        8.09       29.38     22.89 o 
  -7  24   2       10.75       22.39     21.84 o 
  -6  24   2      140.59      128.23     20.55 o 
  -5  24   2       14.67       35.78     17.50 o 
  -4  24   2      205.07      176.17     14.00 o 
  -3  24   2      548.25      559.97     15.46 o 
  -2  24   2      526.48      449.71     11.59 o 
  -1  24   2       55.81       64.69     10.55 o 
   0  24   2     1105.63     1168.55     34.92 o 
   1  24   2       55.21       45.41      5.95 o 
   2  24   2      517.50      417.37     17.26 o 
   3  24   2      549.01      539.11     26.99 o 
   4  24   2      200.15      166.54     24.16 o 
  -7  25   2        3.10       -7.38     21.60 o 
  -6  25   2       37.40       55.41     19.54 o 
  -5  25   2       25.55       37.50     17.53 o 
  -4  25   2      176.22      115.05     13.49 o 
  -3  25   2      230.11      226.39     15.43 o 
  -2  25   2      497.73      440.80     23.12 o 
  -1  25   2      160.98      183.29      9.33 o 
   0  25   2      383.20      442.62      9.35 o 
   1  25   2      160.28      162.01     15.41 o 
   2  25   2      491.72      428.14     17.69 o 
   3  25   2      229.83      242.24     24.14 o 
   4  25   2      185.20      145.36     24.30 o 
  -7  26   2        8.17        1.99     21.82 o 
  -6  26   2      231.43      227.97     21.46 o 
  -5  26   2       27.64       19.68     14.26 o 
  -4  26   2      398.47      399.21     30.73 o 
  -3  26   2       54.87       68.74     12.16 o 
  -2  26   2      631.88      693.98     32.44 o 
  -1  26   2      105.46      121.37      8.96 o 
   0  26   2      284.91      360.12     23.38 o 
   1  26   2      105.91      111.15     15.49 o 
   2  26   2      640.99      669.53     28.38 o 
   3  26   2       55.17       72.34     24.13 o 
   4  26   2      403.94      446.59     28.36 o 
   5  26   2       27.59       18.81     23.74 o 
  -6  27   2       84.45       66.44     20.32 o 
  -5  27   2        6.88       13.84     18.08 o 
  -4  27   2      244.90      266.49     18.32 o 
  -3  27   2      136.73      160.17     12.40 o 
  -2  27   2      328.18      305.23     45.62 o 
  -1  27   2       79.81       51.58     15.67 o 
   0  27   2      910.73      786.93     20.21 o 
   1  27   2       79.78       50.94     15.37 o 
   2  27   2      324.49      326.46     26.41 o 
   3  27   2      136.07      124.22     23.78 o 
   4  27   2      245.65      264.98     26.37 o 
   5  27   2        6.85       17.36     25.25 o 
  -6  28   2       72.96       58.83     18.22 o 
  -5  28   2        1.20        5.15     14.49 o 
  -4  28   2      318.69      270.86     15.26 o 
  -3  28   2      215.25      102.93     24.34 o 
  -2  28   2      162.63      213.80     28.34 o 
  -1  28   2       55.03       33.76     15.48 o 
   0  28   2      308.31      422.68     18.37 o 
   1  28   2       54.84       33.57     15.90 o 
   2  28   2      170.74      228.30     26.19 o 
   3  28   2      214.73      122.00     24.46 o 
   4  28   2      318.80      298.29     27.63 o 
   5  28   2        1.17       13.98     25.20 o 
   6  28   2       72.12       78.48     27.30 o 
  -5  29   2       56.50       73.25     27.38 o 
  -4  29   2       79.68       83.26     25.61 o 
  -3  29   2      116.92      145.28     26.33 o 
  -2  29   2      446.60      403.51     27.39 o 
  -1  29   2        5.66        2.36     15.82 o 
   0  29   2      493.04      406.51     26.82 o 
   1  29   2        5.73        0.89     16.05 o 
   2  29   2      453.04      422.88     27.59 o 
   3  29   2      117.29      170.26     26.37 o 
   4  29   2       77.34       77.82     25.51 o 
   5  29   2       56.47       83.87     27.34 o 
  -5  30   2       18.02       18.71     26.21 o 
  -4  30   2      248.23      268.42     27.87 o 
  -3  30   2       14.64        8.03     24.34 o 
  -2  30   2       22.03       29.86     23.57 o 
  -1  30   2      212.58      249.31     17.93 o 
   0  30   2      112.14      148.65     17.49 o 
   1  30   2      212.75      246.94     18.33 o 
   2  30   2       22.13       39.37     23.55 o 
   3  30   2       14.68       -3.45     25.04 o 
   4  30   2      244.42      268.90     28.29 o 
   5  30   2       18.09       20.69     26.79 o 
  -4  31   2      106.09      119.28     28.26 o 
  -3  31   2        1.00       14.71     24.88 o 
  -2  31   2       98.72       85.20     24.40 o 
  -1  31   2       12.47       19.66     17.20 o 
   0  31   2      450.80      455.36     20.00 o 
   1  31   2       12.45       13.60     16.85 o 
   2  31   2      100.70       94.72     24.57 o 
   3  31   2        1.03      -11.75     25.15 o 
   4  31   2      104.52      113.80     28.50 o 
  -4  32   2      157.28      193.15     28.40 o 
  -3  32   2       26.01       31.85     25.90 o 
  -2  32   2      223.72      232.56     26.57 o 
  -1  32   2        5.33        4.22     17.25 o 
   0  32   2       46.09       42.43     17.36 o 
   1  32   2        5.30        1.81     17.36 o 
   2  32   2      226.44      246.50     27.24 o 
   3  32   2       25.79       34.41     26.07 o 
   4  32   2      160.57      198.93     28.97 o 
  -3  33   2       25.50       19.42     27.45 o 
  -2  33   2      149.27      199.22     27.06 o 
  -1  33   2       45.10       42.58     18.52 o 
   0  33   2      149.13      226.19     19.38 o 
   1  33   2       45.36       51.30     17.83 o 
   2  33   2      151.31      195.34     27.29 o 
   3  33   2       25.50       -0.31     27.77 o 
  -2  34   2      165.78      115.26     27.57 o 
  -1  34   2        2.88        4.24     18.30 o 
   0  34   2      267.88      234.36     20.10 o 
   1  34   2        2.82        2.92     18.36 o 
   2  34   2      163.80      134.58     27.71 o 
   0   0   3      625.11      755.89     15.25 o 
   1   0   3    15770.52    15406.35    188.10 o 
   2   0   3        6.50       21.15     11.60 o 
   3   0   3     1666.83     1628.32     22.00 o 
   4   0   3       30.73        9.12     13.15 o 
   5   0   3      998.07      833.78     20.34 o 
   7   0   3     1141.50     1212.87     28.51 o 
   8   0   3        3.67       21.71     19.37 o 
   9   0   3       40.55       66.48     23.36 o 
  10   0   3       11.89       24.42     22.53 o 
 -10   1   3       22.13       50.03     25.83 o 
  -9   1   3      131.17      167.06     24.97 o 
  -8   1   3      143.34      148.37     19.76 o 
  -7   1   3      487.74      467.37     21.75 o 
  -6   1   3       22.31       15.38     17.56 o 
  -5   1   3      399.21      344.32     17.41 o 
  -4   1   3      102.81       87.89     13.42 o 
  -3   1   3     1142.54      995.82     18.14 o 
  -2   1   3      960.63     1080.54     16.38 o 
  -1   1   3     3233.83     3404.06     24.98 o 
   0   1   3     6744.87     7380.73     33.89 o 
   1   1   3     3271.29     3299.05     24.29 o 
   2   1   3      958.12     1157.21     17.32 o 
   3   1   3     1143.95     1041.05     18.63 o 
   4   1   3      102.04      104.85     13.58 o 
   5   1   3      402.06      355.82     16.15 o 
   6   1   3       22.00        5.04     16.64 o 
   7   1   3      486.14      490.20     24.11 o 
   8   1   3      142.94      153.79     22.71 o 
   9   1   3      130.44      158.05     21.58 o 
  10   1   3       22.19       37.35     22.94 o 
 -10   2   3       16.98       51.99     26.05 o 
  -9   2   3       25.53       43.70     22.57 o 
  -8   2   3      240.26      181.52     22.64 o 
  -7   2   3      231.73      254.74     21.05 o 
  -6   2   3       35.89       38.82     17.56 o 
  -5   2   3     1611.15     1782.54     26.68 o 
  -4   2   3      211.57      263.09     13.75 o 
  -3   2   3      226.83      243.73     14.99 o 
  -2   2   3      714.12      774.31     48.43 o 
   0   2   3      967.82     1050.66     40.72 o 
   1   2   3     3713.23     3402.83     24.08 o 
   2   2   3      712.19      740.48     15.07 o 
   3   2   3      227.05      225.78     13.40 o 
   4   2   3      210.98      243.51     13.93 o 
   5   2   3     1617.49     1777.83     25.98 o 
   6   2   3       36.20       30.29     14.78 o 
   7   2   3      238.78      259.04     21.24 o 
   8   2   3      239.84      176.92     21.57 o 
   9   2   3       27.46       27.73     22.69 o 
  10   2   3       17.01       16.22     24.69 o 
 -10   3   3        7.96       -4.25     24.09 o 
  -9   3   3      120.57      141.03     22.10 o 
  -8   3   3       11.03       23.76     22.18 o 
  -7   3   3      219.23      333.39     22.69 o 
  -6   3   3      268.21      229.40     19.43 o 
  -5   3   3      869.73      958.91     21.30 o 
  -4   3   3      217.83      161.66     15.35 o 
  -3   3   3     1229.75     1309.77     20.87 o 
  -2   3   3      262.04      354.71     10.52 o 
  -1   3   3     1086.12     1072.97    137.42 o 
   0   3   3     5509.33     4198.45    230.34 o 
   1   3   3     1101.61     1087.04     67.73 o 
   2   3   3      263.46      306.54     11.67 o 
   3   3   3     1185.52     1254.34     18.95 o 
   4   3   3      217.00      161.42     12.71 o 
   5   3   3      887.78     1060.84     22.28 o 
   6   3   3      267.62      249.65     18.43 o 
   7   3   3      227.81      351.39     20.52 o 
   8   3   3       11.10       23.48     19.64 o 
   9   3   3      121.47      127.93     22.65 o 
  10   3   3        8.01        8.20     21.57 o 
 -10   4   3       39.81       32.87     22.68 o 
  -9   4   3       35.57       26.69     20.26 o 
  -8   4   3      220.10      233.64     24.31 o 
  -7   4   3      437.81      420.16     23.57 o 
  -6   4   3      180.39      141.09     19.19 o 
  -5   4   3      372.32      342.33     17.23 o 
  -4   4   3      681.12      719.65     19.86 o 
  -3   4   3      918.99      987.70     19.84 o 
  -1   4   3     1288.92     1289.89     73.79 o 
   0   4   3     2701.30     2151.23    129.80 o 
   1   4   3     1315.98     1328.91     20.23 o 
   3   4   3      942.36      957.87     17.32 o 
   4   4   3      679.46      655.94     17.36 o 
   5   4   3      367.40      315.44     15.67 o 
   6   4   3      179.53      119.94     16.33 o 
   7   4   3      426.58      405.44     22.33 o 
   8   4   3      219.42      230.94     22.30 o 
   9   4   3       37.09       41.54     21.34 o 
  10   4   3       40.01       33.10     24.54 o 
 -10   5   3       33.46       42.55     22.57 o 
  -9   5   3      125.78      104.94     21.40 o 
  -8   5   3       29.31       65.60     23.65 o 
  -7   5   3      204.27      133.56     20.34 o 
  -6   5   3       25.02       19.20     18.68 o 
  -5   5   3     1294.29     1060.22     24.04 o 
  -4   5   3      457.24      527.34     16.35 o 
  -3   5   3     2218.06     1907.09     94.06 o 
  -2   5   3      141.26      135.73      8.26 o 
  -1   5   3       75.10      100.66      6.13 o 
   0   5   3        6.10        5.11      4.30 o 
   1   5   3       69.03       93.18      6.24 o 
   2   5   3      140.37      154.11     11.17 o 
   3   5   3     2274.54     1945.55     21.59 o 
   4   5   3      454.22      557.66     15.82 o 
   5   5   3     1305.77     1106.16     21.75 o 
   6   5   3       25.26       25.69     15.96 o 
   7   5   3      209.94      143.31     18.33 o 
   8   5   3       29.22       56.43     19.84 o 
   9   5   3      128.75      111.84     21.98 o 
  10   5   3       33.64       39.46     22.13 o 
 -10   6   3       45.55       35.20     22.29 o 
  -9   6   3       75.02       72.75     21.11 o 
  -8   6   3      522.19      606.84     28.18 o 
  -7   6   3      380.56      408.42     21.67 o 
  -6   6   3       43.55       69.31     18.70 o 
  -5   6   3      305.81      352.37     18.96 o 
  -4   6   3      366.49      329.37     17.57 o 
  -3   6   3     3594.99     3708.80     31.54 o 
  -1   6   3      128.58      168.31     21.82 o 
   0   6   3     3148.72     2911.67    184.83 o 
   1   6   3      122.52      156.72      6.76 o 
   2   6   3     1240.87     1731.23    103.88 o 
   3   6   3     3577.30     3429.50     26.55 o 
   4   6   3      368.18      336.21     14.57 o 
   5   6   3      311.88      333.22     15.63 o 
   6   6   3       43.91       53.86     14.90 o 
   7   6   3      379.54      424.51     21.12 o 
   8   6   3      522.98      542.88     23.82 o 
   9   6   3       73.11       88.17     22.09 o 
  10   6   3       45.74       51.97     24.23 o 
 -10   7   3       16.52       11.29     22.42 o 
  -9   7   3      156.95      174.46     22.31 o 
  -8   7   3       12.83       15.96     21.64 o 
  -7   7   3      884.36      922.28     26.96 o 
  -6   7   3      218.92      207.79     17.70 o 
  -5   7   3      158.16      204.97     15.15 o 
  -4   7   3      552.99      622.41     17.38 o 
  -3   7   3      599.27      620.99     18.33 o 
  -2   7   3      415.63      414.32     30.38 o 
  -1   7   3      799.60      818.44     72.00 o 
   0   7   3        0.91        6.24      5.22 o 
   1   7   3      789.93      869.64     35.48 o 
   2   7   3      416.58      396.88     25.18 o 
   3   7   3      606.22      686.12     15.02 o 
   4   7   3      552.10      595.78     15.88 o 
   5   7   3      158.17      221.08     14.74 o 
   6   7   3      219.68      217.37     17.11 o 
   7   7   3      884.60      964.59     25.43 o 
   8   7   3       12.94       26.66     19.96 o 
   9   7   3      157.82      159.02     21.42 o 
  10   7   3       16.38       23.44     22.37 o 
 -10   8   3        4.53       13.90     23.01 o 
  -9   8   3       15.86       17.96     21.88 o 
  -8   8   3      176.88      189.53     21.47 o 
  -7   8   3      290.99      262.22     23.35 o 
  -6   8   3      185.90      210.56     19.86 o 
  -5   8   3      202.46      210.96     18.55 o 
  -4   8   3       35.24       36.45     15.09 o 
  -3   8   3      886.62      962.53     12.53 o 
  -2   8   3      564.84      635.64     30.58 o 
  -1   8   3     1935.65     1803.69     97.06 o 
   0   8   3     4181.97     3607.60    251.78 o 
   1   8   3     1940.03     1843.60     72.60 o 
   2   8   3      564.19      596.59     46.44 o 
   3   8   3      876.57      862.14     15.62 o 
   4   8   3       35.00       29.79     11.07 o 
   5   8   3      193.71      194.99     14.48 o 
   6   8   3      186.89      204.55     16.90 o 
   7   8   3      294.67      285.57     19.69 o 
   8   8   3      177.50      219.49     21.13 o 
   9   8   3       15.52       10.87     19.58 o 
  10   8   3        4.63        2.21     21.59 o 
 -10   9   3       29.03        0.37     24.85 o 
  -9   9   3      142.69      116.70     25.35 o 
  -8   9   3       61.68       67.32     20.82 o 
  -7   9   3       55.10       73.59     22.02 o 
  -6   9   3       59.82       63.37     19.76 o 
  -5   9   3      286.70      272.47     16.77 o 
  -4   9   3       31.66       53.72     14.65 o 
  -3   9   3     3429.87     3454.90    182.73 o 
  -2   9   3      863.44     1025.45     49.62 o 
  -1   9   3     2061.30     1678.53     54.24 o 
   0   9   3      200.45      159.58      6.28 o 
   1   9   3     2092.93     1851.38     68.72 o 
   2   9   3      863.20      988.55     30.04 o 
   3   9   3     3407.12     3180.79     24.59 o 
   4   9   3       31.68       52.13     10.83 o 
   5   9   3      281.01      297.21     14.89 o 
   6   9   3       59.77       43.92     15.16 o 
   7   9   3       52.51       44.99     16.49 o 
   8   9   3       61.49       82.11     18.39 o 
   9   9   3      140.89      101.22     21.29 o 
  10   9   3       28.90       12.91     21.95 o 
  -9  10   3       45.13       90.67     25.84 o 
  -8  10   3       94.46      141.47     24.33 o 
  -7  10   3       11.86        9.67     18.10 o 
  -6  10   3       86.87       43.61     16.43 o 
  -5  10   3        2.62       12.84     17.27 o 
  -4  10   3      398.82      461.96     16.68 o 
  -3  10   3       90.00      106.49      7.84 o 
  -2  10   3       72.72       84.57      6.24 o 
  -1  10   3     1209.05     1488.91     52.18 o 
   0  10   3      746.88      743.76     49.66 o 
   1  10   3     1183.51     1570.35     62.00 o 
   2  10   3       73.33       97.51      9.12 o 
   3  10   3       96.96      102.54     10.23 o 
   4  10   3      400.22      496.41     14.18 o 
   5  10   3        2.95       14.90     12.06 o 
   6  10   3       86.93       42.43     14.82 o 
   7  10   3       12.39       15.76     15.82 o 
   8  10   3       94.66      129.27     19.24 o 
   9  10   3       43.46       74.89     21.12 o 
  -9  11   3       28.80       41.67     24.47 o 
  -8  11   3      115.09      124.88     24.12 o 
  -7  11   3      258.08      253.31     23.26 o 
  -6  11   3       46.98       56.00     20.18 o 
  -5  11   3      221.81      208.09     16.36 o 
  -4  11   3      338.38      376.45     17.67 o 
  -3  11   3      315.51      384.13     13.63 o 
  -2  11   3     2932.81     3514.40    215.69 o 
  -1  11   3      449.68      461.61     11.83 o 
   0  11   3      652.37      490.41     14.26 o 
   1  11   3      439.48      472.85     20.67 o 
   2  11   3     2927.42     3397.87     22.20 o 
   3  11   3      333.70      374.42     11.64 o 
   4  11   3      338.65      353.75     13.06 o 
   5  11   3      217.11      218.72     14.31 o 
   6  11   3       46.90       56.75     14.42 o 
   7  11   3      264.72      300.59     18.70 o 
   8  11   3      115.44      157.18     19.14 o 
   9  11   3       28.17       73.36     20.49 o 
  -9  12   3       20.07       29.73     21.22 o 
  -8  12   3      132.73       64.17     20.01 o 
  -7  12   3       78.82       91.64     21.85 o 
  -6  12   3        4.72        3.22     16.28 o 
  -5  12   3      362.91      287.84     19.50 o 
  -4  12   3      216.76      232.58     17.42 o 
  -3  12   3      537.12      502.71     26.34 o 
  -2  12   3      756.61      776.60     17.47 o 
  -1  12   3     3609.35     3665.44    205.69 o 
   1  12   3     3633.50     3885.40    194.94 o 
   2  12   3      757.75      772.20     12.23 o 
   3  12   3      534.59      451.10     11.61 o 
   4  12   3      217.68      183.58     11.29 o 
   5  12   3      363.99      284.08     13.99 o 
   6  12   3        4.60       10.16     14.39 o 
   7  12   3       75.03      100.98     16.66 o 
   8  12   3      133.43       97.34     18.40 o 
   9  12   3       18.56       24.02     19.73 o 
  -9  13   3       91.66      111.15     26.07 o 
  -8  13   3        8.56       -4.81     23.23 o 
  -7  13   3      165.94      164.28     21.24 o 
  -6  13   3      290.09      255.60     22.62 o 
  -5  13   3      753.22      694.39     23.35 o 
  -4  13   3      205.46      287.79     10.02 o 
  -3  13   3      443.85      418.62      9.35 o 
  -2  13   3      247.58      356.29     14.15 o 
  -1  13   3     2625.24     2578.07    124.78 o 
   0  13   3     1515.30     1634.09     85.91 o 
   1  13   3     2599.89     2665.59    118.10 o 
   2  13   3      247.48      358.52     10.58 o 
   3  13   3      428.34      360.02     10.78 o 
   4  13   3      205.43      267.09     11.63 o 
   5  13   3      752.92      678.36     17.16 o 
   6  13   3      289.08      245.78     15.66 o 
   7  13   3      168.94      144.80     16.91 o 
   8  13   3        8.62        0.06     17.08 o 
   9  13   3       90.36      107.34     20.09 o 
  -9  14   3        7.59       -2.07     25.10 o 
  -8  14   3       95.84      103.68     22.76 o 
  -7  14   3       36.02       30.63     21.50 o 
  -6  14   3       85.79      105.76     18.89 o 
  -5  14   3      269.64      230.94     18.44 o 
  -4  14   3      299.73      360.09     10.34 o 
  -3  14   3      250.49      332.12     29.65 o 
  -2  14   3      191.84      160.26     13.08 o 
  -1  14   3      509.00      575.44     27.83 o 
   0  14   3       92.74       53.36      6.79 o 
   1  14   3      505.18      600.98     21.72 o 
   2  14   3      192.69      173.34      6.03 o 
   3  14   3      258.27      312.69     10.18 o 
   4  14   3      299.68      341.10     12.01 o 
   5  14   3      270.66      213.56     13.49 o 
   6  14   3       86.31       87.99     14.66 o 
   7  14   3       39.09       29.40     14.78 o 
   8  14   3       96.20      101.45     18.33 o 
   9  14   3        8.29        5.71     19.08 o 
  -9  15   3      149.41      110.30     22.70 o 
  -8  15   3      123.94      114.70     23.83 o 
  -7  15   3      224.67      191.36     22.35 o 
  -6  15   3       16.34       -0.16     18.88 o 
  -5  15   3      205.90      165.39     17.54 o 
  -4  15   3      154.08      156.03      9.05 o 
  -3  15   3      481.25      551.44     25.84 o 
  -2  15   3      121.17      128.09      9.85 o 
  -1  15   3      858.92      822.14     39.40 o 
   0  15   3       43.39       61.64      7.02 o 
   1  15   3      861.49      832.10     34.99 o 
   2  15   3      122.30      142.47      5.80 o 
   3  15   3      464.00      498.17     10.99 o 
   4  15   3      153.81      137.18     10.02 o 
   5  15   3      207.21      183.92     12.91 o 
   6  15   3       16.44       15.61     13.76 o 
   7  15   3      219.58      229.67     17.27 o 
   8  15   3      123.61      100.02     17.43 o 
  -9  16   3       58.58      107.44     27.15 o 
  -8  16   3       12.94        7.06     22.21 o 
  -7  16   3       11.61       30.26     20.58 o 
  -6  16   3      164.07      189.87     21.84 o 
  -5  16   3       46.21       23.12     17.92 o 
  -4  16   3        2.73       10.58      8.10 o 
  -3  16   3       39.89       25.61     13.05 o 
  -2  16   3      174.46      161.17     10.27 o 
  -1  16   3     1015.38     1301.02     37.66 o 
   0  16   3      147.12      153.20     10.39 o 
   1  16   3     1024.99     1209.50     15.82 o 
   2  16   3      175.11      174.10     14.29 o 
   3  16   3       35.47       20.19      7.60 o 
   4  16   3        2.68        9.02      9.01 o 
   5  16   3       42.44       38.66     11.46 o 
   6  16   3      164.60      160.24     14.52 o 
   7  16   3       10.79       34.98     15.23 o 
   8  16   3       12.87       14.19     16.76 o 
  -8  17   3        4.63       22.56     23.45 o 
  -7  17   3       87.43      134.76     23.04 o 
  -6  17   3      126.50      128.73     20.29 o 
  -5  17   3      699.06      768.70     24.96 o 
  -4  17   3      337.06      430.16     11.28 o 
  -3  17   3      772.46      749.20     20.04 o 
  -2  17   3      223.47      270.47     11.10 o 
  -1  17   3      518.14      593.00     12.49 o 
   0  17   3       11.67       20.07      6.87 o 
   1  17   3      522.71      617.82     28.00 o 
   2  17   3      222.98      270.12      6.08 o 
   3  17   3      788.12      814.14     61.10 o 
   4  17   3      335.86      396.03     11.41 o 
   5  17   3      697.29      738.70     15.80 o 
   6  17   3      127.07      144.74     13.51 o 
   7  17   3       83.00      122.27     15.47 o 
  -8  18   3       23.12       48.14     21.14 o 
  -7  18   3       13.96        5.04     18.97 o 
  -6  18   3       56.05       28.91     18.25 o 
  -5  18   3      286.00      253.89     21.00 o 
  -4  18   3      160.25      172.87     17.91 o 
  -3  18   3      844.20      748.33     19.73 o 
  -2  18   3      555.69      604.83     35.84 o 
  -1  18   3      331.09      258.27      6.93 o 
   0  18   3      637.04      635.47     28.62 o 
   1  18   3      333.64      289.62     22.53 o 
   2  18   3      555.45      658.25     40.79 o 
   3  18   3      846.07      774.14     39.70 o 
   4  18   3      160.40      172.45      9.78 o 
   5  18   3      292.91      251.42     12.04 o 
   6  18   3       56.50       22.44     11.81 o 
  -8  19   3        0.97        0.70     24.10 o 
  -7  19   3      178.65      145.36     22.07 o 
  -6  19   3       91.98       81.65     19.21 o 
  -5  19   3       93.58       51.98     18.97 o 
  -4  19   3       61.45       66.42     16.51 o 
  -3  19   3      692.84      653.35     25.87 o 
  -2  19   3      224.55      219.46     14.79 o 
  -1  19   3      474.47      389.61      8.86 o 
   0  19   3       83.03       97.18      4.55 o 
   1  19   3      470.36      414.27     18.61 o 
   2  19   3      225.57      215.73      6.61 o 
   3  19   3      689.98      657.23     31.85 o 
   4  19   3       61.08       65.97      8.39 o 
   5  19   3       87.51       62.14      9.94 o 
  -8  20   3       21.28       15.89     22.30 o 
  -7  20   3      131.08      124.47     23.32 o 
  -6  20   3       63.78       91.23     20.01 o 
  -5  20   3      205.03      204.08     20.32 o 
  -4  20   3      396.36      386.61     19.86 o 
  -3  20   3      233.61      272.06     13.13 o 
  -2  20   3        3.21       16.49     10.31 o 
  -1  20   3      227.97      230.35      9.55 o 
   0  20   3       16.45        4.58      4.05 o 
   1  20   3      218.03      231.67     12.75 o 
   2  20   3        3.25        4.10      3.61 o 
   3  20   3      232.05      235.73     18.82 o 
   4  20   3      397.82      395.23      9.54 o 
  -8  21   3        2.62       21.63     21.52 o 
  -7  21   3       79.32       63.88     22.75 o 
  -6  21   3      168.61      150.82     21.25 o 
  -5  21   3      231.95      238.22     20.40 o 
  -4  21   3      331.02      344.81     19.25 o 
  -3  21   3     1093.54     1089.11     62.03 o 
  -2  21   3      782.00      811.76     27.95 o 
  -1  21   3     1015.61     1057.14     30.70 o 
   0  21   3      189.55      195.36      9.38 o 
   1  21   3     1026.21     1057.47     29.52 o 
   2  21   3      782.81      893.22     89.58 o 
   3  21   3     1094.64     1197.72     78.02 o 
   4  21   3      331.51      408.72     14.00 o 
  -7  22   3      100.11      107.33     22.28 o 
  -6  22   3       47.44       63.97     20.51 o 
  -5  22   3       22.11       13.83     17.56 o 
  -4  22   3      158.29      130.71     17.72 o 
  -3  22   3       12.06       16.43     12.38 o 
  -2  22   3      315.10      332.45     13.90 o 
  -1  22   3      305.85      270.20     10.23 o 
   0  22   3       11.15       10.22      3.86 o 
   1  22   3      294.54      233.92     19.06 o 
   2  22   3      315.71      347.62     10.70 o 
   3  22   3       14.32       19.01      9.02 o 
   4  22   3      158.55      155.81     10.67 o 
  -7  23   3       78.15       89.27     21.49 o 
  -6  23   3       35.88       56.73     20.56 o 
  -5  23   3      508.54      433.85     22.11 o 
  -4  23   3       96.46       82.55     13.57 o 
  -3  23   3      217.04      183.53     13.28 o 
  -2  23   3     1230.67     1158.52     62.09 o 
  -1  23   3      457.65      383.66     14.49 o 
   0  23   3       10.05       25.76      4.78 o 
   1  23   3      461.01      410.84     22.37 o 
   2  23   3     1228.55     1300.39     90.33 o 
   3  23   3      217.03      202.46     23.54 o 
   4  23   3       95.98       96.81     22.83 o 
  -7  24   3       36.18       73.77     21.92 o 
  -6  24   3       28.48       22.67     20.18 o 
  -5  24   3      333.63      288.32     20.81 o 
  -4  24   3       12.22       20.17     13.15 o 
  -3  24   3       47.54       46.26     12.55 o 
  -2  24   3      298.00      295.55     12.80 o 
  -1  24   3       90.17      100.53      9.68 o 
   0  24   3      520.68      535.72     27.75 o 
   1  24   3       93.75      100.33      8.45 o 
   2  24   3      298.98      287.32     24.14 o 
   3  24   3       49.70       44.41     22.13 o 
   4  24   3       12.14       39.28     23.02 o 
  -7  25   3      155.32      128.18     23.00 o 
  -6  25   3       13.13       21.55     19.62 o 
  -5  25   3       63.03       61.22     14.94 o 
  -4  25   3        4.04       10.11     13.26 o 
  -3  25   3        5.81        8.14     12.50 o 
  -2  25   3      255.60      247.40     22.89 o 
  -1  25   3      652.65      690.87     17.49 o 
   0  25   3        2.28       -0.07      8.44 o 
   1  25   3      646.82      685.87     18.55 o 
   2  25   3      256.29      251.29     24.78 o 
   3  25   3        6.12       11.05     22.60 o 
   4  25   3        3.92        7.06     22.64 o 
   5  25   3       58.81       66.58     23.99 o 
  -6  26   3        6.60        2.88     19.87 o 
  -5  26   3      200.73      240.90     16.39 o 
  -4  26   3       67.64       37.69     13.65 o 
  -3  26   3      124.25      136.66     13.01 o 
  -2  26   3      224.00      147.08     12.19 o 
  -1  26   3      474.96      460.97     11.66 o 
   0  26   3       41.55       48.63     15.24 o 
   1  26   3      487.35      445.57     17.71 o 
   2  26   3      224.74      139.82     23.83 o 
   3  26   3      118.08      125.31     23.13 o 
   4  26   3       67.78       48.19     24.10 o 
   5  26   3      198.93      251.99     27.60 o 
  -6  27   3        8.60       -7.99     20.03 o 
  -5  27   3      268.21      311.57     17.13 o 
  -4  27   3       23.83       14.23     13.81 o 
  -3  27   3      557.89      528.75     43.53 o 
  -2  27   3      136.27      105.32     14.96 o 
  -1  27   3       55.48       41.95     15.63 o 
   0  27   3      595.14      624.76     50.07 o 
   1  27   3       49.73       50.51     15.42 o 
   2  27   3      136.89       81.59     22.75 o 
   3  27   3      562.03      523.95     28.06 o 
   4  27   3       24.16       12.37     23.76 o 
   5  27   3      266.63      302.72     28.38 o 
   6  27   3        8.63       21.97     27.28 o 
  -5  28   3      154.24      162.87     16.19 o 
  -4  28   3       13.06        3.29     13.55 o 
  -3  28   3      111.19       88.75     24.56 o 
  -2  28   3       49.44       33.37     22.63 o 
  -1  28   3       33.34       64.38     15.83 o 
   0  28   3       63.10       54.44     15.75 o 
   1  28   3       31.34       56.12     15.71 o 
   2  28   3       49.38       26.35     23.37 o 
   3  28   3      109.17      119.94     25.16 o 
   4  28   3       13.21      -11.40     25.12 o 
   5  28   3      153.35      200.95     28.63 o 
  -5  29   3       68.84       80.85     26.60 o 
  -4  29   3       13.16       12.71     24.70 o 
  -3  29   3      197.67      103.33     24.72 o 
  -2  29   3       46.87       22.69     22.42 o 
  -1  29   3      584.92      580.96     21.90 o 
   0  29   3       43.17       88.79     16.54 o 
   1  29   3      596.03      598.43     19.82 o 
   2  29   3       46.25       32.98     23.26 o 
   3  29   3      201.49      101.31     25.76 o 
   4  29   3       13.31        7.55     25.22 o 
   5  29   3       67.81      101.55     27.37 o 
  -4  30   3       32.06       34.43     25.70 o 
  -3  30   3      217.25      198.70     26.24 o 
  -2  30   3       10.06        6.24     23.10 o 
  -1  30   3        5.47       17.71     16.40 o 
   0  30   3        0.11        5.51     16.07 o 
   1  30   3        6.85       23.01     16.77 o 
   2  30   3       10.02       10.23     23.72 o 
   3  30   3      222.28      247.39     27.33 o 
   4  30   3       32.01       21.26     25.98 o 
  -4  31   3        2.85      -15.73     26.69 o 
  -3  31   3      170.76      190.33     27.11 o 
  -2  31   3        2.97       18.49     24.64 o 
  -1  31   3      213.79      205.68     18.61 o 
   0  31   3      314.30      370.77     19.50 o 
   1  31   3      220.40      208.13     18.64 o 
   2  31   3        3.11       27.69     24.82 o 
   3  31   3      173.91      176.06     27.45 o 
   4  31   3        2.95      -11.54     27.76 o 
  -3  32   3        5.57        0.32     26.67 o 
  -2  32   3      118.22      120.93     26.02 o 
  -1  32   3      100.08      100.09     17.91 o 
   0  32   3       18.62       25.62     17.73 o 
   1  32   3       94.96      102.34     18.64 o 
   2  32   3      117.73      140.13     26.75 o 
   3  32   3        4.60      -24.45     26.25 o 
  -2  33   3       12.21        5.83     25.89 o 
  -1  33   3       59.24       68.00     18.82 o 
   0  33   3       54.51       65.58     18.15 o 
   1  33   3       58.18       39.84     18.40 o 
   2  33   3       12.14        0.67     25.73 o 
   0   0   4     6321.01     8152.70     40.65 o 
   1   0   4     1390.62     1321.23     20.03 o 
   2   0   4      924.34      927.42     18.39 o 
   3   0   4      512.82      665.19     17.77 o 
   4   0   4       11.91       38.86     13.60 o 
   5   0   4      246.09      343.68     18.65 o 
   6   0   4       12.12        6.11     18.61 o 
   7   0   4       65.05       49.45     21.49 o 
   8   0   4       82.22      126.15     20.17 o 
   9   0   4        4.84       22.80     20.40 o 
  10   0   4       10.31       26.18     26.20 o 
 -10   1   4       80.27      100.51     26.37 o 
  -9   1   4       21.12       14.26     22.92 o 
  -8   1   4      314.02      243.55     23.03 o 
  -7   1   4      120.79       91.41     21.99 o 
  -6   1   4      503.32      433.03     22.13 o 
  -5   1   4       13.44       27.19     16.33 o 
  -4   1   4     1931.78     1844.88     25.70 o 
  -3   1   4     1333.23     1336.55     22.16 o 
  -2   1   4     1892.77     2180.86     25.55 o 
  -1   1   4      203.46      279.73     13.89 o 
   1   1   4      201.26      272.75     29.68 o 
   2   1   4     1857.72     2048.36     23.91 o 
   3   1   4     1337.82     1402.52     22.58 o 
   4   1   4     1970.61     1865.25     26.12 o 
   5   1   4       13.21       32.16     15.71 o 
   6   1   4      506.09      435.92     21.93 o 
   7   1   4      121.99       92.49     20.79 o 
   8   1   4      312.81      240.89     22.84 o 
   9   1   4       21.40       -0.01     21.46 o 
  10   1   4       78.29      101.67     25.45 o 
 -10   2   4       20.71       21.00     22.91 o 
  -9   2   4        9.31       19.23     24.36 o 
  -8   2   4        0.65        7.59     21.84 o 
  -7   2   4       79.83       78.27     21.72 o 
  -6   2   4        0.39       51.73     19.11 o 
  -5   2   4      384.63      457.34     20.59 o 
  -4   2   4     1103.17     1078.51     22.96 o 
  -3   2   4      388.60      536.77     18.07 o 
  -2   2   4        1.28        7.27     12.76 o 
  -1   2   4     3702.62     3552.72    307.65 o 
   1   2   4     3706.08     3762.44    304.67 o 
   2   2   4        0.94       14.74     12.07 o 
   3   2   4      389.20      461.63     16.58 o 
   4   2   4     1104.25     1073.82     21.75 o 
   5   2   4      384.35      455.72     19.72 o 
   6   2   4        0.35       29.46     18.13 o 
   7   2   4       79.46       76.85     18.38 o 
   8   2   4        0.77        2.71     21.67 o 
   9   2   4        9.23       13.91     23.35 o 
  10   2   4       20.66       33.83     22.31 o 
 -10   3   4       10.09        3.93     22.17 o 
  -9   3   4       56.97       41.13     24.97 o 
  -8   3   4      263.34      272.05     25.01 o 
  -7   3   4      345.27      384.67     24.84 o 
  -6   3   4     1037.57     1057.10     27.53 o 
  -5   3   4      106.83      144.49     18.43 o 
  -4   3   4     1978.07     2222.58     29.13 o 
  -3   3   4     1023.94     1017.82     20.68 o 
  -2   3   4      801.28      788.07     16.74 o 
  -1   3   4      516.14      572.20     52.03 o 
   0   3   4     2218.32     1793.02     74.24 o 
   1   3   4      512.75      602.64     30.87 o 
   2   3   4      796.25      747.99     17.53 o 
   3   3   4     1027.09     1040.19     19.44 o 
   4   3   4     1966.94     2106.46     26.73 o 
   5   3   4      106.08      122.01     16.91 o 
   6   3   4     1015.92     1003.20     23.97 o 
   7   3   4      347.17      358.39     22.40 o 
   8   3   4      263.67      278.22     22.75 o 
   9   3   4       57.37       41.36     21.43 o 
  10   3   4       11.45        7.29     25.34 o 
 -10   4   4       14.36       13.05     22.65 o 
  -9   4   4       20.80       27.34     24.93 o 
  -8   4   4       42.27       53.16     23.16 o 
  -7   4   4      234.86      231.88     24.18 o 
  -6   4   4      196.85      220.62     21.54 o 
  -5   4   4       78.79       84.86     16.73 o 
  -4   4   4      257.41      312.26     15.91 o 
  -3   4   4     3106.86     2994.87     30.26 o 
  -2   4   4      845.79      888.49     18.33 o 
  -1   4   4       86.88       63.61      5.91 o 
   0   4   4     1855.97     1932.86    136.05 o 
   1   4   4       86.31       76.54      5.88 o 
   2   4   4      846.48      967.78     17.58 o 
   3   4   4     3103.59     3022.49     28.21 o 
   4   4   4      261.29      309.05     15.14 o 
   5   4   4       79.05       92.43     15.12 o 
   6   4   4      195.11      189.07     18.94 o 
   7   4   4      235.47      244.61     21.79 o 
   8   4   4       42.77       37.61     20.49 o 
   9   4   4       20.71       23.29     22.23 o 
  10   4   4       14.82       25.63     22.51 o 
  -9   5   4        1.66        3.55     24.97 o 
  -8   5   4      233.54      319.15     25.81 o 
  -7   5   4       95.93       12.85     22.27 o 
  -6   5   4     1215.03     1081.04     27.65 o 
  -5   5   4       27.82       43.33     15.47 o 
  -4   5   4     1498.27     1378.80     25.57 o 
  -3   5   4      548.70      591.01     19.22 o 
  -2   5   4     3985.13     3995.51     32.40 o 
   0   5   4     7298.73     7162.27    344.07 o 
   1   5   4      261.33      258.81      5.69 o 
   2   5   4     3981.77     3743.67     78.58 o 
   3   5   4      545.57      578.31     16.16 o 
   4   5   4     1475.27     1368.47     22.30 o 
   5   5   4       28.57       41.17     13.92 o 
   6   5   4     1218.45     1058.61     25.18 o 
   7   5   4       96.09       34.54     17.77 o 
   8   5   4      235.25      303.92     23.29 o 
   9   5   4        1.64        9.17     21.62 o 
  -9   6   4       25.98        3.39     25.22 o 
  -8   6   4       81.78       57.43     22.03 o 
  -7   6   4       32.21        9.80     21.78 o 
  -6   6   4      188.27      212.31     18.58 o 
  -5   6   4      283.18      347.73     20.83 o 
  -4   6   4        4.13       21.04     12.62 o 
  -3   6   4     1113.86     1292.26     22.59 o 
  -2   6   4      136.69      147.01      7.89 o 
  -1   6   4     1519.81     1235.30     21.71 o 
   0   6   4       33.67       36.33      7.68 o 
   1   6   4     1520.00     1322.27     65.02 o 
   2   6   4      135.94      179.84     27.57 o 
   3   6   4     1114.10     1459.03     21.02 o 
   4   6   4        4.47       17.74     13.59 o 
   5   6   4      283.13      358.28     17.74 o 
   6   6   4      189.08      203.66     17.70 o 
   7   6   4       32.14       18.21     19.15 o 
   8   6   4       81.75       61.12     20.30 o 
   9   6   4       26.10        3.35     21.61 o 
  -9   7   4       81.24       85.18     26.00 o 
  -8   7   4       19.44       16.48     19.53 o 
  -7   7   4       45.05        6.21     19.60 o 
  -6   7   4      616.57      660.57     24.91 o 
  -5   7   4       61.94       25.01     15.32 o 
  -4   7   4      885.72      885.15     22.59 o 
  -3   7   4      374.61      465.98     15.95 o 
  -2   7   4     3238.31     3019.32    258.84 o 
  -1   7   4       39.99       26.34      5.18 o 
   0   7   4     4768.43     4358.14    241.12 o 
   1   7   4       40.75       30.72      5.01 o 
   2   7   4     3258.85     3145.16     90.69 o 
   3   7   4      373.40      479.31     15.35 o 
   4   7   4      892.59      871.43     19.04 o 
   5   7   4       62.87       31.17     13.81 o 
   6   7   4      631.47      695.75     22.05 o 
   7   7   4       45.31       15.77     17.53 o 
   8   7   4       16.60        7.00     18.55 o 
   9   7   4       81.87       76.30     21.12 o 
  -9   8   4        9.03        2.04     24.22 o 
  -8   8   4       21.16       15.04     20.85 o 
  -7   8   4       73.40       86.41     20.08 o 
  -6   8   4       50.57       50.01     20.67 o 
  -5   8   4        8.74       -0.22     17.52 o 
  -4   8   4       88.52       78.24     16.15 o 
  -3   8   4      488.95      569.38     17.94 o 
  -2   8   4      556.82      482.12     32.37 o 
  -1   8   4     1183.28      945.90     37.48 o 
   1   8   4     1185.01      981.07     50.75 o 
   2   8   4      564.37      523.75      9.97 o 
   3   8   4      488.34      580.33     15.67 o 
   4   8   4       86.29       87.31     13.09 o 
   5   8   4        8.84        4.59     13.70 o 
   6   8   4       49.66       33.63     16.59 o 
   7   8   4       72.89       72.22     17.93 o 
   8   8   4       20.29        4.51     19.98 o 
   9   8   4        9.14       18.62     21.65 o 
  -9   9   4      113.35       73.46     22.00 o 
  -8   9   4       77.00       64.21     24.26 o 
  -7   9   4        2.10       -4.44     22.57 o 
  -6   9   4      241.14      169.10     18.29 o 
  -5   9   4      131.28      126.09     16.84 o 
  -4   9   4     1879.97     1646.72     26.22 o 
  -3   9   4      312.91      310.22     16.56 o 
  -2   9   4      690.39      624.55     49.47 o 
  -1   9   4      584.90      552.27     15.85 o 
   0   9   4     1059.16     1229.36     63.79 o 
   1   9   4      585.39      581.82     21.66 o 
   2   9   4      719.14      717.40     31.30 o 
   3   9   4      311.04      325.02     13.53 o 
   4   9   4     1903.06     1800.96     23.62 o 
   5   9   4      131.05      147.23     15.23 o 
   6   9   4      229.87      188.32     17.07 o 
   7   9   4        2.21       12.42     17.70 o 
   8   9   4       74.19       46.03     19.15 o 
   9   9   4      114.10       96.28     21.93 o 
  -9  10   4       19.09       51.84     23.04 o 
  -8  10   4        8.01       34.03     23.88 o 
  -7  10   4       98.81       77.33     21.81 o 
  -6  10   4       67.98      156.38     22.20 o 
  -5  10   4      230.85      210.77     20.51 o 
  -4  10   4      114.72      153.06     17.57 o 
  -3  10   4      212.90      209.58     16.05 o 
  -2  10   4       16.56       11.75      8.15 o 
  -1  10   4     1525.15     1408.52     64.54 o 
   0  10   4     1742.21     1622.07     66.43 o 
   1  10   4     1523.81     1524.57     81.96 o 
   2  10   4       15.27       24.02     10.17 o 
   3  10   4      212.26      227.98     12.61 o 
   4  10   4      112.53      127.07     13.28 o 
   5  10   4      230.60      184.81     15.22 o 
   6  10   4       66.75      147.63     17.11 o 
   7  10   4       99.07      106.66     18.34 o 
   8  10   4        7.92       12.38     18.64 o 
   9  10   4       19.19       31.07     19.95 o 
  -9  11   4       22.39       43.52     25.94 o 
  -8  11   4      486.95      486.82     25.50 o 
  -7  11   4       46.69       30.52     20.40 o 
  -6  11   4      243.61      248.61     19.65 o 
  -5  11   4      205.31      153.09     17.42 o 
  -4  11   4      150.76      104.69     17.59 o 
  -3  11   4      220.90      223.45     16.15 o 
  -2  11   4     3609.35     3821.46     33.41 o 
  -1  11   4      274.59      302.26     11.59 o 
   0  11   4     2968.36     3517.49    128.02 o 
   1  11   4      272.35      317.05     12.74 o 
   2  11   4     3560.08     3683.88     27.11 o 
   3  11   4      219.94      207.09     12.41 o 
   4  11   4      145.96       92.59     12.73 o 
   5  11   4      206.68      167.78     14.75 o 
   6  11   4      249.13      250.09     17.77 o 
   7  11   4       47.28       49.09     17.50 o 
   8  11   4      489.46      529.23     23.57 o 
   9  11   4       22.68       48.71     20.76 o 
  -9  12   4       33.28       42.66     25.38 o 
  -8  12   4        6.59       23.03     24.08 o 
  -7  12   4       69.71       75.52     22.98 o 
  -6  12   4       40.29       22.34     21.15 o 
  -5  12   4       62.39       79.50     18.78 o 
  -4  12   4       41.65       39.61     16.31 o 
  -3  12   4       57.40       66.43     14.46 o 
  -2  12   4      106.17      126.00     13.43 o 
  -1  12   4      659.56      807.80     36.18 o 
   0  12   4     1398.28     1301.23     51.01 o 
   1  12   4      658.75      833.10     39.16 o 
   2  12   4      106.54      132.35      9.02 o 
   3  12   4       57.23       61.70     10.87 o 
   4  12   4       40.32       36.10     12.19 o 
   5  12   4       62.29       71.19     13.76 o 
   6  12   4       38.84       29.87     15.17 o 
   7  12   4       69.55       65.90     17.18 o 
   8  12   4        6.43       20.28     18.81 o 
   9  12   4       33.20       51.67     20.49 o 
  -9  13   4        3.33       14.40     21.76 o 
  -8  13   4       45.72       27.31     22.82 o 
  -7  13   4       28.46       34.88     19.86 o 
  -6  13   4      170.35       97.05     19.25 o 
  -5  13   4       52.04       71.60     19.97 o 
  -4  13   4      431.67      325.17     18.64 o 
  -3  13   4      160.50      213.13     15.22 o 
  -2  13   4     2644.55     2392.76    167.59 o 
  -1  13   4      180.74      210.78      8.73 o 
   0  13   4     6069.43     5713.96    276.18 o 
   1  13   4      180.19      218.91     13.18 o 
   2  13   4     2635.25     2519.08     81.16 o 
   3  13   4      161.96      215.40     12.01 o 
   4  13   4      442.35      366.55     14.49 o 
   5  13   4       51.77       93.58     13.76 o 
   6  13   4      174.99      118.38     15.24 o 
   7  13   4       29.18       45.76     16.15 o 
   8  13   4       46.39       41.62     18.17 o 
   9  13   4        3.37        0.87     19.90 o 
  -9  14   4       40.15       10.13     26.20 o 
  -8  14   4       21.58       49.08     23.20 o 
  -7  14   4       44.37       63.09     22.59 o 
  -6  14   4       15.14       15.47     20.11 o 
  -5  14   4      112.71      101.06     19.32 o 
  -4  14   4      487.09      461.97     19.46 o 
  -3  14   4       22.94       16.81     13.48 o 
  -2  14   4       71.30       85.47      9.57 o 
  -1  14   4      328.88      290.26     16.72 o 
   1  14   4      330.35      289.15     15.32 o 
   2  14   4       69.74       82.03      6.80 o 
   3  14   4       23.09       20.70      9.93 o 
   4  14   4      491.09      461.44     14.30 o 
   5  14   4      112.33       82.55     14.02 o 
   6  14   4       15.61       17.59     14.26 o 
   7  14   4       44.06       52.91     16.86 o 
   8  14   4       22.26       39.69     17.92 o 
   9  14   4       40.03       15.71     19.76 o 
  -8  15   4        5.20       18.86     23.83 o 
  -7  15   4      101.16      101.32     22.36 o 
  -6  15   4       93.77       63.88     21.76 o 
  -5  15   4       86.56      129.23     18.13 o 
  -4  15   4      313.73      288.92     18.01 o 
  -3  15   4      711.08      697.01     20.53 o 
  -2  15   4      211.67      229.67     11.06 o 
  -1  15   4      202.42      198.45     11.01 o 
   0  15   4       66.07       50.63      6.04 o 
   1  15   4      201.68      188.21      8.16 o 
   2  15   4      213.18      262.30     15.17 o 
   3  15   4      713.42      751.80     14.86 o 
   4  15   4      300.04      306.34     13.74 o 
   5  15   4       87.01      134.73     13.87 o 
   6  15   4       86.00       68.89     14.57 o 
   7  15   4      102.07      109.02     16.29 o 
   8  15   4        6.51       21.50     17.73 o 
  -8  16   4       57.52       92.85     23.89 o 
  -7  16   4       81.20       72.82     21.30 o 
  -6  16   4       34.77       37.82     19.08 o 
  -5  16   4      133.21      126.68     18.29 o 
  -4  16   4      301.07      305.12     18.79 o 
  -3  16   4      189.23      220.90     17.64 o 
  -2  16   4      350.24      308.35     32.25 o 
  -1  16   4      215.26      256.73     18.74 o 
   0  16   4      280.88      279.51      9.11 o 
   1  16   4      214.34      285.09     17.17 o 
   2  16   4      349.09      329.99      8.08 o 
   3  16   4      188.65      193.27      8.61 o 
   4  16   4      297.18      328.22     13.50 o 
   5  16   4      133.85      134.42     12.69 o 
   6  16   4       33.44       32.62     14.32 o 
   7  16   4       81.01       91.70     16.54 o 
  -8  17   4       91.02       58.71     23.64 o 
  -7  17   4        4.65       21.15     22.98 o 
  -6  17   4       34.72       13.98     18.29 o 
  -5  17   4      176.96      161.40     18.98 o 
  -4  17   4      713.42      710.83     23.00 o 
  -3  17   4      258.70      305.60     17.73 o 
  -2  17   4      883.68      703.79     53.02 o 
  -1  17   4      207.19      180.60     12.58 o 
   0  17   4     2121.01     1935.12     72.46 o 
   1  17   4      208.31      202.92     14.48 o 
   2  17   4      899.51      784.40     31.06 o 
   3  17   4      261.09      305.69      8.23 o 
   4  17   4      695.29      747.85     15.73 o 
   5  17   4      178.31      178.08     13.00 o 
   6  17   4       35.63       43.85     13.74 o 
  -8  18   4       17.23       32.77     24.77 o 
  -7  18   4       39.53       39.14     21.75 o 
  -6  18   4       64.37       91.47     21.40 o 
  -5  18   4       14.72       -1.16     17.96 o 
  -4  18   4      192.60      185.19     19.35 o 
  -3  18   4      114.43       33.97     11.67 o 
  -2  18   4       81.08       86.36     11.18 o 
  -1  18   4      352.79      280.24     22.11 o 
   0  18   4       73.13       83.78      6.48 o 
   1  18   4      352.63      294.50     21.98 o 
   2  18   4       81.32       91.53      6.78 o 
   4  18   4      194.26      191.98     11.60 o 
   5  18   4       14.75        5.41     11.26 o 
  -8  19   4      194.79      243.33     24.73 o 
  -7  19   4       14.60        1.69     19.90 o 
  -6  19   4      135.70      188.59     23.32 o 
  -5  19   4      274.91      288.67     20.93 o 
  -4  19   4      132.22      106.25     19.00 o 
  -3  19   4      153.26      173.65     16.68 o 
  -2  19   4      567.66      462.60     22.21 o 
  -1  19   4      330.62      365.29     20.53 o 
   0  19   4     1088.42      969.13     48.26 o 
   1  19   4      332.89      363.53     18.77 o 
   2  19   4      578.39      544.99     29.18 o 
   3  19   4      152.10      175.25      9.17 o 
   4  19   4      136.34      123.74     10.47 o 
  -8  20   4       62.64       74.42     24.73 o 
  -7  20   4       18.06       29.81     22.13 o 
  -6  20   4      103.76       83.07     22.13 o 
  -5  20   4        3.84       -3.76     17.83 o 
  -4  20   4      281.11      236.63     19.76 o 
  -3  20   4        0.91       18.19     12.42 o 
  -2  20   4       15.03       12.21     11.25 o 
  -1  20   4       13.03       18.11      8.83 o 
   0  20   4      425.09      503.02     11.03 o 
   1  20   4       13.08       14.26      8.57 o 
   2  20   4       13.92       13.67      6.14 o 
   3  20   4        0.95       15.13      6.44 o 
   4  20   4      282.79      270.85     15.66 o 
  -7  21   4       34.41        6.29     23.19 o 
  -6  21   4      191.63      269.78     24.03 o 
  -5  21   4       78.25       71.74     18.98 o 
  -4  21   4        4.21       12.49     13.06 o 
  -3  21   4      648.73      639.39     22.60 o 
  -2  21   4      108.35      125.63     16.17 o 
  -1  21   4       21.80       15.52      9.32 o 
   0  21   4       84.02       71.15      6.64 o 
   1  21   4       21.97       14.97      5.86 o 
   2  21   4      116.25      149.26     21.40 o 
   3  21   4      650.80      706.93     64.13 o 
   4  21   4        4.17        8.93     11.04 o 
  -7  22   4       18.21       28.70     23.42 o 
  -6  22   4       19.70        6.45     20.88 o 
  -5  22   4       65.58       76.16     18.99 o 
  -4  22   4       32.11       42.82     13.59 o 
  -3  22   4       17.60       39.70     12.80 o 
  -2  22   4       99.82       74.90     12.20 o 
  -1  22   4       27.69       19.69      9.55 o 
   0  22   4     1253.36     1396.60     46.94 o 
   1  22   4       27.85       22.09      5.59 o 
   2  22   4      101.37       78.94     10.55 o 
   3  22   4       17.57       36.91     10.55 o 
   4  22   4       32.13       47.93     11.25 o 
  -7  23   4       26.96       25.72     23.30 o 
  -6  23   4      203.74      177.54     23.06 o 
  -5  23   4       56.79       46.76     18.54 o 
  -4  23   4      702.42      632.93     25.29 o 
  -3  23   4      315.44      320.72     14.73 o 
  -2  23   4      932.35      892.29     55.12 o 
  -1  23   4       16.40        8.24      9.60 o 
   0  23   4      112.82       92.74      6.59 o 
   1  23   4       15.80       12.82      8.71 o 
   2  23   4      897.73      935.58     56.16 o 
   3  23   4      316.64      372.23     32.85 o 
   4  23   4      708.53      639.19     27.99 o 
  -6  24   4       24.39       16.29     21.62 o 
  -5  24   4      158.66      150.41     15.82 o 
  -4  24   4       25.86       40.56     14.37 o 
  -3  24   4       42.23       55.41     13.12 o 
  -2  24   4       16.28       39.56     11.91 o 
  -1  24   4        5.37        5.86      9.36 o 
   0  24   4       28.09       12.73      9.22 o 
   1  24   4        5.41       -0.68      8.78 o 
   2  24   4       16.73       44.65     10.17 o 
   3  24   4       42.38       27.99     21.93 o 
   4  24   4       25.22       18.77     22.99 o 
   5  24   4      158.48      172.90     25.77 o 
  -6  25   4      290.71      319.69     24.85 o 
  -5  25   4       55.01      107.39     15.59 o 
  -4  25   4      169.59      218.75     15.41 o 
  -3  25   4      405.11      369.62     23.91 o 
  -2  25   4      523.00      578.30     55.63 o 
  -1  25   4      138.59      176.41     10.56 o 
   0  25   4      209.47      220.61     11.59 o 
   1  25   4      139.41      175.29      9.96 o 
   2  25   4      522.41      595.05     27.16 o 
   3  25   4      406.23      335.24     25.70 o 
   4  25   4      171.14      196.01     25.07 o 
   5  25   4       55.63      146.62     25.83 o 
  -6  26   4       34.85       29.86     21.47 o 
  -5  26   4        0.47        2.01     14.93 o 
  -4  26   4       83.54       89.97     14.75 o 
  -3  26   4       78.89       77.23     13.38 o 
  -2  26   4       24.11       14.85     11.86 o 
  -1  26   4       38.68       41.19     10.20 o 
   0  26   4      132.45      142.60     15.43 o 
   1  26   4       38.82       35.50     14.91 o 
   2  26   4       22.92       11.15     22.48 o 
   3  26   4       78.85       68.49     23.36 o 
   4  26   4       82.32       96.06     24.89 o 
   5  26   4        0.48        4.73     24.54 o 
   6  26   4       35.18       66.97     27.33 o 
  -5  27   4       11.08       16.55     15.11 o 
  -4  27   4      137.29      134.37     15.15 o 
  -3  27   4        6.44        7.98     12.95 o 
  -2  27   4       72.68       94.43     12.86 o 
  -1  27   4       12.45        4.65     14.98 o 
   0  27   4       19.07       21.42     14.87 o 
   1  27   4       12.75        5.15     14.93 o 
   2  27   4       78.64       80.60     23.31 o 
   3  27   4        6.16       19.87     23.45 o 
   4  27   4      135.49      103.33     25.17 o 
   5  27   4       10.95       24.20     26.01 o 
  -5  28   4       38.80       44.86     15.69 o 
  -4  28   4       37.51       43.47     14.79 o 
  -3  28   4       44.08       35.87     23.13 o 
  -2  28   4       56.01       53.08     22.94 o 
  -1  28   4       12.74       18.00     15.22 o 
   0  28   4       70.13      111.22     16.17 o 
   1  28   4       12.85       20.55     15.44 o 
   2  28   4       54.83       66.06     23.25 o 
   3  28   4       43.99       30.75     24.10 o 
   4  28   4       37.20       38.31     24.89 o 
   5  28   4       38.97       44.10     26.59 o 
  -4  29   4      187.63      216.00     27.16 o 
  -3  29   4        8.15        8.56     24.06 o 
  -2  29   4       33.54       34.61     22.82 o 
  -1  29   4       12.58        9.55     15.92 o 
   0  29   4        6.18       33.86     15.88 o 
   1  29   4       12.62       10.41     16.06 o 
   2  29   4       39.60       68.54     23.60 o 
   3  29   4        7.83        9.56     24.61 o 
   4  29   4      185.76      190.19     27.95 o 
  -4  30   4       10.35        5.40     25.62 o 
  -3  30   4       67.51       47.17     24.52 o 
  -2  30   4        2.60        5.67     23.14 o 
  -1  30   4       28.97       43.31     16.77 o 
   0  30   4        4.29        9.87     16.48 o 
   1  30   4       28.93       19.71     16.48 o 
   2  30   4        2.31        8.48     23.80 o 
   3  30   4       67.49       42.35     26.37 o 
   4  30   4       10.21       -6.01     26.36 o 
  -3  31   4       51.00       65.43     25.91 o 
  -2  31   4      122.36      151.69     25.59 o 
  -1  31   4       34.47       42.17     17.08 o 
   0  31   4       56.21       44.01     16.88 o 
   1  31   4       34.71       37.19     17.03 o 
   2  31   4      128.52      147.82     26.02 o 
   3  31   4       50.90       79.78     26.82 o 
  -2  32   4       46.36       34.33     24.89 o 
  -1  32   4       15.58       26.41     17.86 o 
   0  32   4       90.08      106.02     18.29 o 
   1  32   4       15.55       30.12     17.61 o 
   2  32   4       45.88       44.35     25.85 o 
   0   0   5      802.88      823.95     18.91 o 
   2   0   5      255.20      299.64     14.41 o 
   3   0   5     2087.07     2104.11     28.30 o 
   4   0   5        6.11       -1.66     13.07 o 
   5   0   5     1130.18      895.11     24.54 o 
   6   0   5        6.41      -11.15     20.07 o 
   7   0   5      235.84      297.19     22.70 o 
   8   0   5        6.81       17.17     23.41 o 
   9   0   5        2.83        0.35     22.99 o 
  -9   1   5      109.71      117.17     25.79 o 
  -8   1   5       98.80      131.42     24.67 o 
  -7   1   5      725.79      724.17     27.15 o 
  -6   1   5       75.53       91.42     21.08 o 
  -5   1   5      889.84      781.35     24.45 o 
  -4   1   5       20.11        9.18     15.52 o 
  -3   1   5      516.02      496.40     17.01 o 
  -2   1   5      323.33      285.33     16.97 o 
  -1   1   5      287.08      295.24     16.50 o 
   0   1   5      207.90      163.88     10.09 o 
   1   1   5      290.77      284.06     14.57 o 
   2   1   5      326.99      303.18     16.87 o 
   3   1   5      511.08      506.62     18.54 o 
   4   1   5       20.45       12.14     14.85 o 
   5   1   5      892.78      678.73     22.47 o 
   6   1   5       74.84       79.75     20.62 o 
   7   1   5      729.79      682.24     24.88 o 
   8   1   5       97.59      105.96     23.06 o 
   9   1   5      108.40      114.40     22.34 o 
  -9   2   5       53.31       76.29     26.22 o 
  -8   2   5       30.96       48.03     23.60 o 
  -7   2   5       32.50       58.85     21.51 o 
  -6   2   5      125.41      168.65     22.22 o 
  -5   2   5      529.57      592.23     23.80 o 
  -4   2   5      233.47      266.66     19.24 o 
  -3   2   5      112.48      135.63     16.89 o 
  -2   2   5     1015.51      926.72     20.61 o 
  -1   2   5      327.90      357.02     16.22 o 
   0   2   5      420.52      382.70     11.59 o 
   1   2   5      328.58      273.48     31.05 o 
   2   2   5     1014.91      881.09     18.88 o 
   3   2   5      113.27      147.72     13.91 o 
   4   2   5      233.70      246.63     17.32 o 
   5   2   5      532.60      532.46     21.29 o 
   6   2   5      125.26      157.64     21.08 o 
   7   2   5       33.11       45.55     19.00 o 
   8   2   5       30.96       36.24     20.25 o 
   9   2   5       53.94       71.63     24.10 o 
  -9   3   5      216.80      258.03     28.10 o 
  -8   3   5       31.97       51.91     23.95 o 
  -7   3   5      392.76      290.80     23.27 o 
  -6   3   5       59.03       42.66     21.03 o 
  -5   3   5      983.04      850.92     24.83 o 
  -4   3   5      119.59      130.83     15.93 o 
  -3   3   5     1950.53     1737.55     25.70 o 
  -2   3   5     1408.88     1311.40     22.36 o 
  -1   3   5     1030.12      899.13     54.05 o 
   0   3   5      135.13      126.39     10.30 o 
   1   3   5     1054.97      997.26     70.74 o 
   2   3   5     1402.47     1272.72     57.41 o 
   3   3   5     1915.41     1840.76     25.70 o 
   4   3   5      119.08      110.38     16.12 o 
   5   3   5      985.77      826.97     23.68 o 
   6   3   5       60.22       50.94     18.92 o 
   7   3   5      392.31      304.16     23.54 o 
   8   3   5       31.25       47.63     21.19 o 
   9   3   5      216.18      234.55     26.36 o 
  -9   4   5      108.98      122.40     26.96 o 
  -8   4   5       39.13       39.14     24.18 o 
  -7   4   5      207.89      208.45     21.42 o 
  -6   4   5       33.97       35.11     19.68 o 
  -5   4   5       14.93       11.54     15.61 o 
  -4   4   5      154.03       96.78     17.50 o 
  -3   4   5       62.70      103.97     17.10 o 
  -2   4   5      648.92      509.65     69.74 o 
  -1   4   5       93.36       72.33     10.00 o 
   0   4   5      701.28      824.16     13.15 o 
   1   4   5       94.65       77.14      4.49 o 
   2   4   5      647.95      526.88     34.23 o 
   3   4   5       63.96      127.39     14.95 o 
   4   4   5      153.98       91.76     15.40 o 
   5   4   5       14.97       14.24     17.81 o 
   6   4   5       34.10       29.89     17.12 o 
   7   4   5      206.29      198.94     22.31 o 
   8   4   5       39.23       39.85     22.67 o 
   9   4   5      109.76      122.66     22.77 o 
  -9   5   5      198.77      237.09     28.45 o 
  -8   5   5       26.58       37.33     24.36 o 
  -7   5   5      341.17      399.52     23.07 o 
  -6   5   5      133.90      134.34     18.57 o 
  -5   5   5      219.02      245.56     21.31 o 
  -4   5   5       73.00       53.15     16.61 o 
  -3   5   5      453.44      453.02     18.22 o 
  -2   5   5      299.05      311.32     26.30 o 
  -1   5   5      381.23      307.40     16.70 o 
   0   5   5       25.85       21.30      9.17 o 
   1   5   5      387.44      332.41     22.76 o 
   2   5   5      296.24      331.25     12.06 o 
   3   5   5      444.34      474.26     17.48 o 
   4   5   5       73.13       70.91     14.32 o 
   5   5   5      224.10      224.91     18.56 o 
   6   5   5      132.43      123.66     19.51 o 
   7   5   5      333.68      359.36     22.09 o 
   8   5   5       26.72       23.28     19.53 o 
   9   5   5      197.44      219.71     25.46 o 
  -9   6   5        6.22        3.55     26.11 o 
  -8   6   5       49.69       27.38     24.27 o 
  -7   6   5      185.73      154.29     23.46 o 
  -6   6   5       91.90      126.49     21.96 o 
  -5   6   5      194.03      152.21     20.17 o 
  -4   6   5      275.01      291.06     19.52 o 
  -3   6   5       15.53       29.77     14.09 o 
  -2   6   5      119.86      107.37      7.41 o 
  -1   6   5      132.84      118.64      5.02 o 
   0   6   5      292.45      265.20     18.98 o 
   1   6   5      129.96      119.50      7.04 o 
   2   6   5      119.85      113.80     11.75 o 
   3   6   5       15.98       29.17      8.38 o 
   4   6   5      275.03      273.63     16.18 o 
   5   6   5      194.93      113.00     16.29 o 
   6   6   5       91.47      131.99     19.28 o 
   7   6   5      186.21      179.20     21.65 o 
   8   6   5       49.65       32.94     21.70 o 
   9   6   5        5.93        7.32     20.99 o 
  -9   7   5      108.61      124.43     26.78 o 
  -8   7   5        2.00       17.03     22.68 o 
  -7   7   5      188.55      157.67     24.64 o 
  -6   7   5      122.12      124.88     22.49 o 
  -5   7   5      554.60      463.34     22.22 o 
  -4   7   5      986.73      945.96     23.11 o 
  -3   7   5      378.46      280.50     23.37 o 
  -2   7   5      633.57      653.91     62.98 o 
  -1   7   5      170.00      132.11      5.81 o 
   0   7   5       24.94        7.61      5.72 o 
   1   7   5      184.10      160.38     12.07 o 
   2   7   5      629.93      690.85     29.73 o 
   3   7   5      376.28      322.02     15.28 o 
   4   7   5      986.13     1069.40     22.41 o 
   5   7   5      538.41      448.54     20.20 o 
   6   7   5      120.78      104.92     17.63 o 
   7   7   5      182.82      142.14     19.51 o 
   8   7   5        2.01        7.40     19.59 o 
   9   7   5      108.03      121.38     24.02 o 
  -9   8   5       24.41       48.33     23.58 o 
  -8   8   5       63.59       73.33     21.07 o 
  -7   8   5      178.77      159.29     23.25 o 
  -6   8   5       24.46       31.97     17.62 o 
  -5   8   5      211.24      308.52     22.19 o 
  -4   8   5       12.89       21.82     18.16 o 
  -3   8   5       24.54       43.76     16.53 o 
  -2   8   5      117.11      113.43      8.37 o 
  -1   8   5     1439.90     1121.25     44.78 o 
   0   8   5      407.61      427.69     15.40 o 
   1   8   5     1438.76     1182.81     75.91 o 
   2   8   5      117.71      123.63      8.13 o 
   3   8   5       25.04       31.78     12.63 o 
   4   8   5       12.85       11.01     14.10 o 
   5   8   5      209.55      275.68     17.88 o 
   6   8   5       24.59       32.47     17.66 o 
   7   8   5      180.29      151.48     20.66 o 
   8   8   5       63.52       69.47     21.49 o 
   9   8   5       24.02       41.32     21.54 o 
  -9   9   5      173.21      161.50     24.55 o 
  -8   9   5       12.28        5.21     23.84 o 
  -7   9   5      499.57      402.89     24.61 o 
  -6   9   5       23.37       27.47     21.74 o 
  -5   9   5      801.24      634.93     24.43 o 
  -4   9   5      426.93      381.36     20.47 o 
  -3   9   5      562.67      454.39     19.65 o 
  -2   9   5      114.52       94.02      8.50 o 
  -1   9   5     2898.53     2772.94    136.92 o 
   0   9   5     1895.02     1726.05     81.50 o 
   1   9   5     2870.33     2864.76    149.84 o 
   2   9   5      113.09      107.60     11.39 o 
   3   9   5      593.82      489.02     16.97 o 
   4   9   5      423.48      377.12     16.81 o 
   5   9   5      795.19      694.68     21.48 o 
   6   9   5       22.86       -0.97     17.07 o 
   7   9   5      507.75      397.38     21.79 o 
   8   9   5       12.40       11.86     19.44 o 
   9   9   5      174.45      185.42     23.86 o 
  -9  10   5       33.51       31.71     26.60 o 
  -8  10   5       17.36       44.26     25.19 o 
  -7  10   5       67.25       30.84     23.29 o 
  -6  10   5       58.40       88.18     18.94 o 
  -5  10   5      166.69      156.29     20.24 o 
  -4  10   5       73.92       72.86     15.83 o 
  -3  10   5      277.46      255.38     17.66 o 
  -2  10   5      171.56      141.67      9.59 o 
  -1  10   5       94.24       77.11      6.28 o 
   0  10   5      482.72      546.52     24.35 o 
   1  10   5       93.07       80.78      5.96 o 
   2  10   5      170.95      159.97      7.85 o 
   3  10   5      275.09      272.06     15.00 o 
   4  10   5       73.77       70.12     14.28 o 
   5  10   5      164.98      124.68     16.60 o 
   6  10   5       58.61       85.76     17.32 o 
   7  10   5       67.15       54.81     18.51 o 
   8  10   5       17.31       48.35     19.55 o 
   9  10   5       33.10       36.63     22.36 o 
  -9  11   5      131.51      159.53     28.25 o 
  -8  11   5       13.66       10.05     20.65 o 
  -7  11   5      132.56       98.06     19.94 o 
  -6  11   5       11.17       34.15     21.79 o 
  -5  11   5      431.39      526.75     25.12 o 
  -4  11   5      908.39      924.07     25.28 o 
  -3  11   5      880.56      884.55     22.50 o 
  -2  11   5      556.39      590.09     39.24 o 
  -1  11   5      416.07      330.96     21.31 o 
   1  11   5      408.22      336.88     18.63 o 
   2  11   5      560.51      616.71     18.92 o 
   3  11   5      878.91      888.08     19.02 o 
   4  11   5      907.17      901.61     20.60 o 
   5  11   5      433.57      493.06     19.42 o 
   6  11   5       11.12       39.66     16.55 o 
   7  11   5      125.72      118.19     18.64 o 
   8  11   5       14.12       12.52     19.06 o 
   9  11   5      131.21      147.13     22.74 o 
  -8  12   5       45.98       18.66     24.48 o 
  -7  12   5       42.41       39.54     23.41 o 
  -6  12   5      110.91       70.53     18.65 o 
  -5  12   5      120.34       99.39     18.56 o 
  -4  12   5      198.13      169.45     20.39 o 
  -3  12   5      329.60      360.87     18.87 o 
  -2  12   5       34.76       40.61      9.10 o 
  -1  12   5       84.82       71.20      8.95 o 
   0  12   5      823.96      698.10     28.67 o 
   1  12   5       86.17       77.31      7.45 o 
   2  12   5       34.84       33.42      7.42 o 
   3  12   5      328.76      409.04     15.62 o 
   4  12   5      198.25      189.28     14.84 o 
   5  12   5      122.12      118.19     15.75 o 
   6  12   5      111.00       86.86     16.72 o 
   7  12   5       42.19       27.70     17.79 o 
   8  12   5       45.84       35.35     19.17 o 
  -8  13   5       41.59       17.15     24.14 o 
  -7  13   5      167.47      155.38     21.32 o 
  -6  13   5        7.32       14.89     21.74 o 
  -5  13   5      194.26      248.31     20.71 o 
  -4  13   5      199.96      305.61     21.67 o 
  -3  13   5     1249.52     1187.88     25.38 o 
  -2  13   5       14.48        3.19      9.66 o 
  -1  13   5      633.92      438.74     44.59 o 
   0  13   5      387.93      374.92     23.80 o 
   1  13   5      640.29      478.39     14.36 o 
   2  13   5       14.85        9.53      7.36 o 
   3  13   5     1250.95     1159.02     20.52 o 
   4  13   5      199.39      286.12     15.82 o 
   5  13   5      201.60      262.58     16.80 o 
   6  13   5        7.54       13.47     16.06 o 
   7  13   5      162.13      147.55     18.55 o 
   8  13   5       41.30       29.49     18.89 o 
  -8  14   5       14.68        8.43     24.10 o 
  -7  14   5       14.39       44.98     23.93 o 
  -6  14   5      150.31      215.48     23.33 o 
  -5  14   5        8.87       22.84     20.64 o 
  -4  14   5       35.84       63.07     19.45 o 
  -3  14   5        7.07        7.51     17.53 o 
  -2  14   5      260.31      180.15     11.24 o 
  -1  14   5      380.33      377.69     19.69 o 
   0  14   5       71.54       81.74      7.48 o 
   1  14   5      382.24      393.87     14.18 o 
   2  14   5      260.00      206.02     13.44 o 
   3  14   5        6.61        6.65     12.72 o 
   4  14   5       35.72       65.33     13.39 o 
   5  14   5        9.10       27.03     14.90 o 
   7  14   5       13.94       39.20     17.76 o 
   8  14   5       14.67        9.50     19.00 o 
  -8  15   5       41.68       46.45     24.71 o 
  -7  15   5      377.92      373.93     24.56 o 
  -6  15   5        9.46       39.75     19.09 o 
  -5  15   5      270.20      330.35     23.57 o 
  -4  15   5      109.63      144.06     19.98 o 
  -3  15   5     1384.73     1495.34     28.65 o 
  -2  15   5      475.33      567.25     51.26 o 
  -1  15   5     1356.97     1208.43     44.92 o 
   0  15   5       80.05       88.79      6.85 o 
   1  15   5     1349.55     1293.77     39.24 o 
   2  15   5      471.73      629.71     20.95 o 
   3  15   5     1380.27     1497.94     16.72 o 
   4  15   5      108.08      139.70     13.82 o 
   5  15   5      271.98      331.80     17.13 o 
   6  15   5        9.85       44.59     15.51 o 
   7  15   5      389.61      413.27     21.12 o 
  -8  16   5       11.79       48.43     24.97 o 
  -7  16   5       21.97       50.71     23.88 o 
  -6  16   5      110.86       64.35     21.89 o 
  -5  16   5      418.66      336.44     22.86 o 
  -4  16   5      370.67      359.53     21.95 o 
  -3  16   5      141.73      145.46     12.53 o 
  -2  16   5       21.62        7.20     10.81 o 
  -1  16   5      356.85      384.80     18.05 o 
   0  16   5       36.73       38.19      6.75 o 
   1  16   5      356.83      404.20     14.07 o 
   2  16   5       21.90       13.22      7.66 o 
   3  16   5      141.10      153.19      8.98 o 
   4  16   5      371.63      343.91     15.94 o 
   5  16   5      417.75      343.96     16.28 o 
   6  16   5      110.84       77.34     15.48 o 
   7  16   5       21.65       52.83     16.63 o 
  -8  17   5       10.31       16.34     22.73 o 
  -7  17   5       95.46       94.85     24.05 o 
  -6  17   5       68.74       88.79     23.10 o 
  -5  17   5       94.85       79.45     19.45 o 
  -4  17   5      189.92      164.82     20.48 o 
  -3  17   5      336.37      296.77     13.66 o 
  -2  17   5        6.11       16.27     11.53 o 
  -1  17   5     3258.27     3104.67    134.32 o 
   0  17   5       42.47       65.24      7.02 o 
   1  17   5     3296.48     3396.58    142.62 o 
   2  17   5        5.77        8.80      7.86 o 
   3  17   5      335.97      319.50      9.48 o 
   4  17   5      192.15      181.51     13.36 o 
   5  17   5      100.14       82.01     14.27 o 
   6  17   5       67.88       87.72     15.67 o 
  -7  18   5        3.21       16.59     20.68 o 
  -6  18   5        3.53        7.11     21.48 o 
  -5  18   5       34.69       49.32     18.75 o 
  -4  18   5      105.99       97.23     19.89 o 
  -3  18   5       65.53       50.89     12.61 o 
  -2  18   5      342.47      370.06     42.85 o 
  -1  18   5      158.56      167.81      9.72 o 
   0  18   5      222.56      259.96     12.40 o 
   1  18   5      156.49      162.05     15.45 o 
   2  18   5      342.34      400.97     11.50 o 
   3  18   5       65.67       52.79      8.06 o 
   4  18   5      106.09      106.05     10.11 o 
   5  18   5       33.97       45.56     13.68 o 
  -7  19   5       64.72       72.49     23.65 o 
  -6  19   5       88.76       71.60     20.90 o 
  -5  19   5      578.91      581.58     24.62 o 
  -4  19   5        5.23        8.80     18.86 o 
  -3  19   5      418.30      436.99     34.99 o 
  -2  19   5      464.59      427.35     31.03 o 
  -1  19   5      344.66      352.31     10.99 o 
   0  19   5        0.29        3.71      7.01 o 
   1  19   5      337.99      348.96     18.83 o 
   2  19   5      463.22      485.86     21.34 o 
   3  19   5      426.11      473.90     12.66 o 
   4  19   5        5.28        7.07      8.11 o 
  -7  20   5        1.52       19.36     24.50 o 
  -6  20   5       34.98       43.56     20.40 o 
  -5  20   5       22.82       31.21     18.81 o 
  -4  20   5      253.52      224.04     14.70 o 
  -3  20   5       48.90       67.95     12.94 o 
  -2  20   5      277.23      222.33     24.03 o 
  -1  20   5      227.99      242.65     10.79 o 
   0  20   5      149.77      123.88      7.74 o 
   1  20   5      225.86      246.54     15.55 o 
   2  20   5      277.81      252.16     15.80 o 
   3  20   5       49.61       59.01      7.91 o 
   4  20   5      254.02      219.55     13.30 o 
  -7  21   5      255.21      236.97     26.47 o 
  -6  21   5       38.83       20.45     20.32 o 
  -5  21   5      291.69      270.26     22.05 o 
  -4  21   5        5.70       16.51     13.37 o 
  -3  21   5      327.30      339.86     17.94 o 
  -2  21   5      118.24      162.07     13.84 o 
  -1  21   5      964.31     1012.26     37.30 o 
   0  21   5      817.07     1017.22     41.87 o 
   1  21   5      950.96     1004.12     61.39 o 
   2  21   5      118.48      170.98      8.25 o 
   3  21   5      328.26      354.47     22.77 o 
   4  21   5        5.38       15.06     12.05 o 
   5  21   5      283.79      321.13     17.62 o 
  -6  22   5       25.65       14.42     20.24 o 
  -5  22   5       25.47        7.71     20.20 o 
  -4  22   5      106.84       98.33     14.17 o 
  -3  22   5       44.28       43.62     13.39 o 
  -2  22   5       41.91       46.33     12.55 o 
  -1  22   5       81.01       86.46     10.43 o 
   0  22   5        0.79       17.53      7.32 o 
   1  22   5       80.61       79.49      9.94 o 
   2  22   5       42.15       35.34     20.05 o 
   3  22   5       43.87       55.02     11.63 o 
   4  22   5      106.67       99.65     12.61 o 
  -6  23   5       16.93       21.06     20.93 o 
  -5  23   5      181.60      131.97     16.06 o 
  -4  23   5       11.19       10.75     14.10 o 
  -3  23   5      280.27      277.05     14.80 o 
  -2  23   5      691.57      547.23     33.37 o 
  -1  23   5      521.36      534.23     24.96 o 
   0  23   5      188.81      177.84     12.08 o 
   1  23   5      508.96      519.43     28.17 o 
   2  23   5      694.23      564.09     49.00 o 
   3  23   5      278.08      322.76     28.28 o 
   4  23   5       10.89       13.65     21.85 o 
   5  23   5      190.82      159.82     24.56 o 
  -6  24   5       41.11       31.86     21.42 o 
  -5  24   5       53.19       65.25     16.04 o 
  -4  24   5        8.72       17.38     14.22 o 
  -3  24   5       81.96       91.33     13.73 o 
  -2  24   5       28.75       16.31     12.60 o 
  -1  24   5      230.84      233.12     11.53 o 
   0  24   5      725.92      702.02     31.91 o 
   1  24   5      232.03      252.70     17.69 o 
   2  24   5       28.87       22.94     11.75 o 
   3  24   5       80.83       84.23     21.99 o 
   4  24   5        8.66       14.19     22.95 o 
   5  24   5       54.02       91.80     24.31 o 
  -5  25   5      448.02      431.76     18.15 o 
  -4  25   5       43.44       49.10     14.41 o 
  -3  25   5      492.53      465.77     16.71 o 
  -2  25   5       24.68       46.25     12.84 o 
  -1  25   5       93.89      126.95     11.02 o 
   0  25   5      285.68      243.94     11.58 o 
   1  25   5       96.10      130.56     10.42 o 
   2  25   5       24.68       31.46     21.69 o 
   3  25   5      482.21      477.88     26.75 o 
   4  25   5       43.94       41.55     23.28 o 
   5  25   5      454.62      393.04     28.61 o 
  -5  26   5       46.69       54.12     15.94 o 
  -4  26   5       11.61       11.49     14.50 o 
  -3  26   5       10.24       15.86     13.74 o 
  -2  26   5       48.04       43.69     12.74 o 
  -1  26   5      320.24      292.23     12.51 o 
   0  26   5        4.01      -10.53     14.34 o 
   1  26   5      322.31      272.74     16.68 o 
   2  26   5       48.24       43.41     22.53 o 
   3  26   5       10.06       12.88     23.20 o 
   4  26   5       11.64       -3.18     23.42 o 
   5  26   5       46.09       69.64     25.72 o 
  -4  27   5       48.42       31.11     15.10 o 
  -3  27   5      243.13      188.31     16.65 o 
  -2  27   5       12.97        5.56     12.64 o 
  -1  27   5      761.82      657.09     19.41 o 
   0  27   5       69.74       84.20     15.95 o 
   1  27   5      766.06      655.47     19.41 o 
   2  27   5       12.43        1.29     22.60 o 
   3  27   5      242.82      182.95     24.53 o 
   4  27   5       48.44       28.15     24.79 o 
  -4  28   5       93.63       87.79     15.45 o 
  -3  28   5        7.79       31.76     22.85 o 
  -2  28   5       53.21       62.98     22.33 o 
  -1  28   5       23.25       51.03     15.99 o 
   0  28   5        2.05       -3.12     15.26 o 
   1  28   5       22.74       49.90     15.76 o 
   2  28   5       53.36       49.83     23.10 o 
   3  28   5        7.53       32.35     24.82 o 
   4  28   5       93.80       74.44     25.81 o 
  -3  29   5      272.89      322.25     27.35 o 
  -2  29   5       25.03       27.39     22.47 o 
  -1  29   5      163.32      172.61     17.02 o 
   0  29   5        9.95       18.81     16.17 o 
   1  29   5      163.07      144.01     16.68 o 
   2  29   5       25.47       36.59     23.82 o 
   3  29   5      275.45      319.69     27.99 o 
  -2  30   5       18.04       13.23     22.78 o 
  -1  30   5       39.34       49.01     16.37 o 
   0  30   5       14.22       -3.55     16.22 o 
   1  30   5       39.61       47.31     24.09 o 
   2  30   5       18.08       37.21     24.58 o 
  -1  31   5       85.19       91.15     18.01 o 
   0  31   5       18.54       24.32     17.21 o 
   1  31   5       86.80       86.02     25.30 o 
   0   0   6      460.04      512.97     18.50 o 
   1   0   6       15.31       61.34     10.63 o 
   2   0   6      123.53      166.82     17.40 o 
   3   0   6      317.93      394.15     17.80 o 
   4   0   6        6.96       65.08     18.85 o 
   5   0   6        1.21       11.13     20.16 o 
   6   0   6       53.67       42.60     21.59 o 
   7   0   6       42.66       31.79     19.73 o 
   8   0   6      149.87      172.00     22.94 o 
   9   0   6        2.27       31.65     25.15 o 
  -9   1   6        5.25        4.34     23.53 o 
  -8   1   6      181.78      248.65     25.02 o 
  -7   1   6      153.65      166.97     21.12 o 
  -6   1   6       18.25       31.02     21.47 o 
  -5   1   6      129.62       92.22     20.49 o 
  -4   1   6     1497.89     1493.19     27.96 o 
  -3   1   6      835.52      893.97     23.97 o 
  -2   1   6      488.54      437.69     18.64 o 
  -1   1   6      695.98      683.68     20.07 o 
   0   1   6     2551.60     2589.76     22.04 o 
   1   1   6      696.42      680.01     14.98 o 
   2   1   6      501.94      370.24     35.62 o 
   3   1   6      832.63      863.52     23.20 o 
   4   1   6     1491.34     1626.94     29.84 o 
   5   1   6      129.87      142.77     21.39 o 
   6   1   6       17.16       33.98     21.13 o 
   7   1   6      153.31      149.01     20.52 o 
   8   1   6      182.62      260.24     23.72 o 
   9   1   6        5.04       -7.95     25.56 o 
  -9   2   6       13.43       19.23     22.77 o 
  -8   2   6       90.08       89.34     23.60 o 
  -7   2   6       27.64       35.58     19.49 o 
  -6   2   6      487.66      426.92     24.43 o 
  -5   2   6      166.42      144.18     19.35 o 
  -4   2   6      653.56      705.32     23.94 o 
  -3   2   6      163.17      225.81     17.88 o 
  -2   2   6       62.39       86.61     20.06 o 
  -1   2   6       25.75       24.60     11.20 o 
   0   2   6     3033.50     3804.64     53.78 o 
   1   2   6       26.25       21.97     10.80 o 
   2   2   6       57.15       83.44     15.40 o 
   3   2   6      161.84      225.28     18.48 o 
   4   2   6      660.20      766.51     23.96 o 
   5   2   6      165.73      149.14     21.17 o 
   6   2   6      478.21      401.54     24.30 o 
   7   2   6       27.76       36.28     20.72 o 
   8   2   6       90.35      103.56     23.30 o 
   9   2   6       13.50       32.72     24.99 o 
  -9   3   6       28.16       11.02     22.08 o 
  -8   3   6      137.63      139.62     24.13 o 
  -7   3   6       20.38       11.17     19.99 o 
  -6   3   6      593.12      583.32     24.72 o 
  -5   3   6       50.10       62.10     18.97 o 
  -4   3   6       25.91        5.15     18.91 o 
  -3   3   6      207.82      245.47     19.19 o 
  -2   3   6     1148.03      959.10    139.53 o 
  -1   3   6       99.99      124.84     15.34 o 
   2   3   6     1138.55      998.51    105.05 o 
   3   3   6      205.38      259.86     17.88 o 
   4   3   6       21.57       10.47     17.42 o 
   5   3   6       50.36       58.95     20.06 o 
   6   3   6      613.87      621.60     25.25 o 
   7   3   6       19.93        7.70     21.77 o 
   8   3   6      133.48      122.94     24.74 o 
   9   3   6       27.65        6.52     22.06 o 
  -9   4   6        5.11       24.67     22.68 o 
  -8   4   6      228.70      233.16     24.14 o 
  -7   4   6       67.65       52.37     22.68 o 
  -6   4   6      762.38      736.45     26.94 o 
  -5   4   6      116.84      132.98     22.41 o 
  -4   4   6      177.15      133.04     16.81 o 
  -3   4   6      486.35      480.28     20.08 o 
  -2   4   6       49.63       39.39     14.27 o 
  -1   4   6     1080.37     1258.22     24.42 o 
   0   4   6      330.28      280.21     12.39 o 
   1   4   6     1076.21     1066.69    133.00 o 
   2   4   6       49.94       49.63      6.71 o 
   3   4   6      484.10      442.26     14.20 o 
   4   4   6      183.49      139.98     18.14 o 
   5   4   6      116.83      127.01     20.30 o 
   6   4   6      758.06      752.23     25.39 o 
   7   4   6       67.92       81.15     22.07 o 
   8   4   6      231.38      235.76     24.97 o 
   9   4   6        5.16       16.25     23.78 o 
  -8   5   6       77.92       62.51     22.12 o 
  -7   5   6      127.61      110.35     24.68 o 
  -6   5   6      495.18      447.83     26.54 o 
  -5   5   6      585.92      610.85     25.19 o 
  -4   5   6       23.82       36.06     19.81 o 
  -3   5   6      359.36      314.73     34.70 o 
  -2   5   6      839.71      648.62     73.43 o 
  -1   5   6      168.34      173.25     31.76 o 
   1   5   6      167.90      196.95     17.63 o 
   2   5   6      849.56      672.23     29.77 o 
   3   5   6      363.06      345.46     10.03 o 
   4   5   6       28.68       19.05     17.14 o 
   5   5   6      585.23      647.12     23.76 o 
   6   5   6      504.91      439.45     23.37 o 
   7   5   6      126.92       77.47     20.06 o 
   8   5   6       77.60       47.57     21.07 o 
  -8   6   6       73.86       74.64     24.05 o 
  -7   6   6       76.43      104.85     24.45 o 
  -6   6   6      161.64      204.99     24.08 o 
  -5   6   6      690.48      875.78     27.38 o 
  -4   6   6      315.47      341.74     19.22 o 
  -3   6   6       31.72       13.75      8.14 o 
  -2   6   6       49.90       71.87     12.72 o 
  -1   6   6       21.43       25.90      4.73 o 
   0   6   6      669.37      818.69     15.11 o 
   1   6   6       21.29       27.45      5.63 o 
   2   6   6       54.66       81.49     11.68 o 
   3   6   6       32.38       13.90      8.28 o 
   4   6   6      314.09      385.50     20.43 o 
   5   6   6      689.67      855.40     24.60 o 
   6   6   6      162.32      206.59     21.96 o 
   7   6   6       76.05      101.92     21.39 o 
   8   6   6       73.17       75.14     23.49 o 
  -8   7   6      214.97      228.89     27.88 o 
  -7   7   6        0.95        1.56     19.66 o 
  -6   7   6      957.71      945.52     27.82 o 
  -5   7   6      126.64      166.55     22.86 o 
  -4   7   6      729.93      647.77     25.16 o 
  -3   7   6      142.95      128.87      9.67 o 
  -2   7   6      238.23      308.35     34.16 o 
  -1   7   6       78.63       74.06      6.25 o 
   0   7   6      862.81     1188.07     16.71 o 
   1   7   6       77.33       85.72      7.42 o 
   2   7   6      246.59      328.49      9.84 o 
   3   7   6      142.24      137.74     16.04 o 
   4   7   6      715.75      592.99     21.39 o 
   5   7   6      128.46      180.08     19.40 o 
   6   7   6      939.53      923.18     26.21 o 
   7   7   6        0.87       18.31     20.07 o 
   8   7   6      212.71      190.66     22.78 o 
  -8   8   6       12.95       15.47     25.65 o 
  -7   8   6       23.39       26.14     22.86 o 
  -6   8   6      205.23      185.51     24.52 o 
  -5   8   6      310.04      394.48     22.74 o 
  -4   8   6      517.38      465.08     22.80 o 
  -3   8   6       34.31       62.07     18.99 o 
  -2   8   6       13.08        4.89      6.09 o 
  -1   8   6       25.16       40.46      7.33 o 
   0   8   6      541.61      585.90     13.97 o 
   1   8   6       24.67       42.84      6.59 o 
   2   8   6       15.13        8.11      5.85 o 
   3   8   6       33.75       53.58     16.04 o 
   4   8   6      516.49      405.17     19.48 o 
   5   8   6      308.81      393.13     21.25 o 
   6   8   6      206.70      191.69     20.70 o 
   7   8   6       23.17       27.68     19.64 o 
   8   8   6       11.70       -2.74     21.84 o 
  -8   9   6      214.86      204.06     24.35 o 
  -7   9   6      101.83      130.98     25.14 o 
  -6   9   6      476.72      542.01     25.58 o 
  -5   9   6       39.78       47.56     21.19 o 
  -4   9   6      193.97      177.87     19.68 o 
  -3   9   6      339.81      307.11     21.16 o 
  -2   9   6      345.02      255.64     20.65 o 
  -1   9   6       35.23       20.87      7.23 o 
   0   9   6     2551.92     2685.26     22.27 o 
   1   9   6       35.99       21.78      6.83 o 
   2   9   6      346.31      274.07     13.60 o 
   3   9   6      341.91      366.92     18.37 o 
   4   9   6      207.35      206.74     17.99 o 
   5   9   6       39.28       63.88     17.17 o 
   6   9   6      466.65      546.57     23.09 o 
   7   9   6      100.82       93.64     19.83 o 
   8   9   6      215.87      195.44     22.65 o 
  -8  10   6        7.23       37.66     24.55 o 
  -7  10   6        4.75       19.69     19.79 o 
  -6  10   6       98.98       86.86     23.52 o 
  -5  10   6      169.92       98.22     21.42 o 
  -4  10   6      560.76      531.26     25.11 o 
  -3  10   6      677.93      703.97     23.65 o 
  -2  10   6       43.51       56.65      7.06 o 
  -1  10   6       45.28       40.66     10.54 o 
   0  10   6      390.84      496.26     27.93 o 
   1  10   6       45.84       46.21      7.27 o 
   2  10   6       39.68       52.14      7.99 o 
   3  10   6      675.77      731.01     20.75 o 
   4  10   6      560.24      532.91     20.11 o 
   5  10   6      169.07      104.50     18.01 o 
   6  10   6      102.42       89.60     19.42 o 
   7  10   6        4.81        6.84     19.59 o 
   8  10   6        6.43       50.50     21.39 o 
  -8  11   6       23.48       46.85     26.20 o 
  -7  11   6       28.44       31.88     24.22 o 
  -6  11   6      180.99      156.84     21.37 o 
  -5  11   6      252.58      182.32     20.44 o 
  -4  11   6     1268.57     1313.77     30.31 o 
  -3  11   6       80.69       83.54     17.36 o 
  -2  11   6       38.05       43.77      9.53 o 
  -1  11   6      168.03      199.71     10.75 o 
   0  11   6      385.42      353.35     17.02 o 
   1  11   6      170.36      218.91     11.48 o 
   2  11   6       33.82       36.19      8.13 o 
   3  11   6       80.05       87.74     15.61 o 
   4  11   6     1262.87     1307.19     25.40 o 
   5  11   6      250.82      192.35     17.85 o 
   6  11   6      176.45      168.76     19.11 o 
   7  11   6       28.63       29.02     19.00 o 
   8  11   6       25.06       20.52     21.25 o 
  -8  12   6       20.60        0.29     21.66 o 
  -7  12   6       18.87       -2.16     20.33 o 
  -6  12   6       82.26       96.24     23.90 o 
  -5  12   6      140.58      144.38     23.09 o 
  -4  12   6        9.02       25.50     18.19 o 
  -3  12   6      143.67      123.80     17.08 o 
  -2  12   6      306.96      262.23     11.40 o 
  -1  12   6        4.90       22.22      8.82 o 
   1  12   6        4.83       19.28      7.70 o 
   2  12   6      311.66      297.82     15.45 o 
   3  12   6      142.68      148.08     11.79 o 
   4  12   6        7.41       28.92     15.85 o 
   5  12   6      139.91      127.14     17.65 o 
   6  12   6       84.78       91.86     18.40 o 
   7  12   6       18.94       13.18     18.74 o 
   8  12   6       19.52       17.36     20.02 o 
  -8  13   6      162.90      189.46     28.49 o 
  -7  13   6       18.80        7.77     24.77 o 
  -6  13   6      233.35      138.30     20.67 o 
  -5  13   6       11.44       13.42     20.63 o 
  -4  13   6      753.51      552.99     22.96 o 
  -3  13   6      138.26      104.55     17.27 o 
  -2  13   6      223.63      294.44     38.86 o 
  -1  13   6      225.11      178.04     10.21 o 
   0  13   6        1.43        4.44      6.99 o 
   1  13   6      227.03      192.19     11.22 o 
   2  13   6      229.39      312.46      9.91 o 
   3  13   6      137.25      107.18      9.30 o 
   4  13   6      754.79      629.50     20.11 o 
   5  13   6       11.87       18.97     16.18 o 
   6  13   6      236.95      143.31     18.44 o 
   7  13   6       19.11       19.55     18.48 o 
   8  13   6      159.91      183.69     22.20 o 
  -8  14   6      118.12      146.50     24.70 o 
  -7  14   6       62.48       56.72     21.51 o 
  -6  14   6        9.44       27.50     22.69 o 
  -5  14   6      166.97       88.58     19.20 o 
  -4  14   6       96.34       66.53     19.08 o 
  -3  14   6      617.56      418.56     16.55 o 
  -2  14   6      972.05     1003.86     72.58 o 
  -1  14   6       13.29        3.52      9.30 o 
   0  14   6       97.45       47.65      7.56 o 
   1  14   6       12.86       -1.47      8.20 o 
   2  14   6      968.92     1076.24     51.54 o 
   3  14   6      615.34      483.68     25.00 o 
   4  14   6       98.02       87.18     15.58 o 
   5  14   6      166.50      111.74     16.50 o 
   6  14   6        8.15       22.58     16.84 o 
   7  14   6       62.00       82.64     19.44 o 
   8  14   6      120.40      133.88     21.75 o 
  -7  15   6      102.17      186.49     26.78 o 
  -6  15   6      252.81      280.87     25.98 o 
  -5  15   6       12.40        6.81     20.15 o 
  -4  15   6      427.03      423.52     23.55 o 
  -3  15   6      117.50       73.23     11.96 o 
  -2  15   6     1180.20      974.94     63.97 o 
  -1  15   6      386.48      298.40     17.91 o 
   0  15   6      261.51      216.58     12.36 o 
   1  15   6      386.01      308.14     16.83 o 
   2  15   6     1174.93     1081.20     61.46 o 
   3  15   6      115.86       77.67      9.37 o 
   4  15   6      438.73      445.75     18.28 o 
   5  15   6       12.24        5.40     15.57 o 
   6  15   6      256.29      284.61     19.75 o 
   7  15   6      101.45      152.65     20.08 o 
  -7  16   6        9.97       32.55     24.10 o 
  -6  16   6      127.02      152.45     22.34 o 
  -5  16   6       93.93       68.04     22.15 o 
  -4  16   6       20.07       20.26     19.84 o 
  -3  16   6       25.41       34.38     12.43 o 
  -2  16   6      810.59      799.25     49.04 o 
  -1  16   6      250.66      279.15     12.30 o 
   0  16   6        2.05        7.31      7.26 o 
   1  16   6      248.99      295.00      9.99 o 
   2  16   6      813.31      893.10     48.47 o 
   3  16   6       25.41       25.26      9.04 o 
   4  16   6       17.95       18.28     10.64 o 
   5  16   6       94.40       74.49     16.47 o 
   6  16   6      122.84      135.86     18.19 o 
  -7  17   6       24.40       30.30     21.91 o 
  -6  17   6      375.97      366.03     25.23 o 
  -5  17   6       44.83       26.17     21.97 o 
  -4  17   6       75.45       69.38     20.27 o 
  -3  17   6      266.34      214.76     15.72 o 
  -2  17   6     1160.83     1258.14    106.45 o 
  -1  17   6      211.06      135.30     11.38 o 
   0  17   6       20.76       24.30      7.62 o 
   1  17   6      209.15      152.40      9.15 o 
   2  17   6     1154.19     1373.80     69.18 o 
   3  17   6      264.90      225.07     15.75 o 
   4  17   6       74.70       88.85      9.70 o 
   5  17   6       44.83       18.74     15.11 o 
  -7  18   6       29.83        7.99     24.94 o 
  -6  18   6       23.79       33.06     23.54 o 
  -5  18   6       50.85       53.57     22.27 o 
  -4  18   6       12.62       29.33     13.38 o 
  -3  18   6      168.05      154.23     13.72 o 
  -2  18   6       63.63       50.95     12.13 o 
  -1  18   6      665.13      602.69     27.34 o 
   0  18   6     1747.92     1620.00     65.87 o 
   1  18   6      665.56      640.62     36.48 o 
   2  18   6       67.91       57.59      8.71 o 
   3  18   6      169.37      169.41      9.51 o 
   4  18   6       13.22       29.25      9.35 o 
  -6  19   6      262.28      315.46     27.26 o 
  -5  19   6       27.34       46.03     22.08 o 
  -4  19   6      459.41      455.81     18.10 o 
  -3  19   6       84.34       75.29     12.50 o 
  -2  19   6      332.24      283.68     30.66 o 
  -1  19   6      223.71      240.82     26.91 o 
   0  19   6      401.74      351.66     10.70 o 
   1  19   6      221.88      244.20     13.28 o 
   2  19   6      345.50      313.51     15.37 o 
   3  19   6       85.82       83.55      9.12 o 
   4  19   6      457.27      515.15     31.60 o 
   5  19   6       26.60       25.97     17.07 o 
  -6  20   6      124.47      132.19     25.34 o 
  -5  20   6       21.30       19.59     21.82 o 
  -4  20   6      186.93      212.13     15.22 o 
  -3  20   6       44.65       42.68     12.86 o 
  -2  20   6      114.39      103.88     15.99 o 
  -1  20   6       10.75       14.64      9.26 o 
   0  20   6      593.48      512.49     20.08 o 
   1  20   6       10.71       18.28      8.67 o 
   2  20   6      109.63      115.82      9.17 o 
   3  20   6       45.17       44.49     12.65 o 
   4  20   6      188.85      233.20     14.34 o 
   5  20   6       20.89       24.15     17.00 o 
  -6  21   6      183.13      156.51     24.99 o 
  -5  21   6       17.80       24.40     15.49 o 
  -4  21   6      511.55      490.15     17.01 o 
  -3  21   6      101.26       93.65     13.88 o 
  -2  21   6      155.13      100.38     13.14 o 
  -1  21   6       24.15       25.30      9.34 o 
   0  21   6     2972.01     3246.47    154.53 o 
   1  21   6       24.68       26.31     11.68 o 
   2  21   6      161.80      138.93     14.73 o 
   3  21   6      100.62       98.68     13.20 o 
   4  21   6      510.78      539.00     28.56 o 
   5  21   6       17.31       25.17     13.23 o 
  -6  22   6       48.76       53.33     23.86 o 
  -5  22   6       10.68       14.46     15.71 o 
  -4  22   6      301.65      265.38     16.32 o 
  -3  22   6       19.54       17.37     12.97 o 
  -2  22   6      220.64      124.71     13.43 o 
  -1  22   6       43.61       43.13      9.60 o 
   0  22   6      865.52      751.59     27.12 o 
   1  22   6       44.33       42.31     12.20 o 
   2  22   6      220.28      122.40     19.50 o 
   3  22   6       19.76       26.20     12.71 o 
   4  22   6      304.11      295.44     23.37 o 
   5  22   6       10.71       38.26     22.63 o 
  -5  23   6       75.16       63.43     16.00 o 
  -4  23   6      203.43      243.88     16.19 o 
  -3  23   6      104.11      118.07     14.42 o 
  -2  23   6      442.44      492.64     33.69 o 
  -1  23   6       45.98       32.87      9.60 o 
   0  23   6      581.70      555.16     22.14 o 
   1  23   6       45.81       32.16     14.48 o 
   2  23   6      447.67      532.59     44.98 o 
   3  23   6      103.22      130.35     13.20 o 
   4  23   6      207.44      277.78     24.80 o 
   5  23   6       74.02       69.11     24.08 o 
  -5  24   6       14.88       26.48     16.00 o 
  -4  24   6      122.04      160.51     16.04 o 
  -3  24   6       74.01       55.00     14.45 o 
  -2  24   6      174.46      183.60     14.61 o 
  -1  24   6      106.12      124.89     13.12 o 
   0  24   6       25.30       33.15     10.38 o 
   1  24   6      106.95      133.58     12.87 o 
   2  24   6      171.77      195.39     14.57 o 
   3  24   6       74.30       70.40     22.18 o 
   4  24   6      122.37      152.68     24.31 o 
   5  24   6       15.07       35.38     23.71 o 
  -4  25   6      224.84      234.08     19.56 o 
  -3  25   6       18.00       14.33     14.13 o 
  -2  25   6      365.85      321.95     15.56 o 
  -1  25   6       78.95      125.76     13.90 o 
   0  25   6       66.64       69.29     10.71 o 
   1  25   6       78.78      122.29     13.42 o 
   2  25   6      356.43      321.30     24.55 o 
   3  25   6       17.78       10.77     22.74 o 
   4  25   6      227.76      219.96     24.88 o 
  -4  26   6      102.78      130.51     16.52 o 
  -3  26   6       94.01       84.93     19.12 o 
  -2  26   6      203.47      237.69     15.08 o 
  -1  26   6       51.58       73.08     13.35 o 
   0  26   6       51.54       43.79     10.91 o 
   1  26   6       51.27       52.49     21.40 o 
   2  26   6      203.64      190.91     24.12 o 
   3  26   6       93.83       82.81     24.23 o 
   4  26   6       99.96      118.43     24.94 o 
  -3  27   6      233.76      237.37     15.95 o 
  -2  27   6      347.66      310.76     26.74 o 
  -1  27   6       39.40       57.19     20.96 o 
   0  27   6      252.85      208.80     17.93 o 
   1  27   6       39.43       74.67     22.79 o 
   2  27   6      343.20      315.06     26.02 o 
   3  27   6      232.17      250.34     26.14 o 
  -3  28   6       26.39        7.42     22.40 o 
  -2  28   6       73.90       96.60     22.30 o 
  -1  28   6       10.95        7.38     22.26 o 
   0  28   6       16.64       32.52     15.46 o 
   1  28   6       11.20       19.78     22.58 o 
   2  28   6       74.64      100.27     24.16 o 
   3  28   6       26.68       19.96     23.87 o 
  -1  29   6        1.28       -8.67     21.75 o 
   0  29   6      359.12      283.22     18.12 o 
   1  29   6        1.38      -10.22     22.81 o 
   0   0   7       90.29      144.61     18.68 o 
   1   0   7      185.64      126.60     13.08 o 
   2   0   7      152.97      164.97     19.52 o 
   3   0   7      511.78      647.83     24.99 o 
   4   0   7     1082.61     1267.34     30.67 o 
   5   0   7      133.00       99.60     18.98 o 
   6   0   7       83.34       74.84     21.96 o 
   7   0   7       54.66       16.68     20.32 o 
   8   0   7        2.40       19.33     21.93 o 
  -8   1   7      123.16      114.34     23.33 o 
  -7   1   7       85.24       70.09     21.60 o 
  -6   1   7       52.43       56.05     20.62 o 
  -5   1   7        6.92        4.55     18.65 o 
  -4   1   7      232.76      264.98     22.19 o 
  -3   1   7     1285.97     1284.48     27.25 o 
  -2   1   7      102.67      110.15     19.11 o 
  -1   1   7      984.30     1121.67     41.11 o 
   0   1   7       14.16       26.08     11.46 o 
   1   1   7      978.75     1107.86     18.13 o 
   2   1   7      101.99       75.08     13.41 o 
   3   1   7     1276.29     1315.56     29.19 o 
   5   1   7        9.22        4.30     19.40 o 
   6   1   7       53.18       48.14     21.64 o 
   7   1   7       91.38       71.73     21.69 o 
   8   1   7      123.24      124.68     23.03 o 
  -8   2   7        1.17       22.71     21.95 o 
  -7   2   7      155.66      150.52     23.60 o 
  -6   2   7       22.47       25.05     19.17 o 
  -5   2   7      218.81      200.31     23.39 o 
  -4   2   7      378.45      376.31     21.76 o 
  -3   2   7     1021.58      920.93     27.27 o 
  -2   2   7      107.75      122.00     19.12 o 
  -1   2   7       27.45       59.84     11.80 o 
   0   2   7       53.53       19.25     12.28 o 
   1   2   7       33.22       79.98     12.32 o 
   2   2   7      105.94       88.90     12.27 o 
   3   2   7     1008.89      894.51     24.40 o 
   4   2   7      381.24      383.09     22.21 o 
   5   2   7      209.37      220.02     21.93 o 
   6   2   7       23.06       24.34     21.00 o 
   7   2   7      152.76      161.98     23.85 o 
   8   2   7        1.08       13.84     22.70 o 
  -8   3   7       21.77       20.81     21.88 o 
  -7   3   7       73.68       62.83     24.34 o 
  -6   3   7       52.71       45.83     21.35 o 
  -5   3   7       93.41       98.64     23.35 o 
  -4   3   7      183.46      213.56     23.36 o 
  -3   3   7      620.69      685.17     24.54 o 
  -2   3   7      115.41      100.17     15.32 o 
  -1   3   7     1338.15     1414.34     20.12 o 
   0   3   7       11.39       20.99     12.02 o 
   1   3   7     1340.80     1406.97     20.10 o 
   2   3   7      116.14      123.67     14.85 o 
   3   3   7      604.57      683.09     23.08 o 
   4   3   7      184.43      182.25     18.96 o 
   5   3   7       90.27       85.80     20.54 o 
   6   3   7       53.71       49.35     20.10 o 
   7   3   7       78.91       83.37     23.65 o 
   8   3   7       21.96       13.86     24.54 o 
  -8   4   7        3.84       11.98     21.77 o 
  -7   4   7      242.62      271.48     27.31 o 
  -6   4   7       19.65       83.67     24.07 o 
  -5   4   7       86.80       81.82     20.67 o 
  -4   4   7      211.85      231.56     21.44 o 
  -3   4   7      310.10      286.69     22.33 o 
  -2   4   7      882.29      710.05    116.86 o 
  -1   4   7     1177.53     1205.19     19.11 o 
   0   4   7        6.55       -0.18     12.19 o 
   1   4   7     1182.38     1209.99     18.81 o 
   2   4   7      877.68      741.08     59.65 o 
   3   4   7      312.94      303.34     20.61 o 
   4   4   7      214.18      207.08     19.02 o 
   5   4   7       88.36       87.13     20.13 o 
   6   4   7       19.32       37.95     19.20 o 
   7   4   7      238.69      269.71     26.07 o 
   8   4   7        3.77        7.60     24.31 o 
  -8   5   7       66.16       85.72     25.34 o 
  -7   5   7       50.33       65.76     25.65 o 
  -6   5   7       26.43       27.87     23.32 o 
  -5   5   7      611.59      556.14     26.75 o 
  -4   5   7      944.95      937.27     28.67 o 
  -3   5   7      466.50      335.10     21.03 o 
  -2   5   7      144.59      138.95     24.69 o 
  -1   5   7     2022.22     1971.01     30.79 o 
   0   5   7       90.03       94.92     11.86 o 
   1   5   7     2024.38     1957.35     21.95 o 
   2   5   7      146.38      167.27     11.39 o 
   3   5   7      472.82      377.22     21.41 o 
   4   5   7      949.50      964.07     25.64 o 
   5   5   7      608.42      530.41     23.48 o 
   6   5   7       26.63        7.03     19.79 o 
   7   5   7       53.77       82.88     22.65 o 
   8   5   7       66.00       75.85     22.76 o 
  -8   6   7        5.84       11.35     26.59 o 
  -7   6   7      102.32      102.99     23.94 o 
  -6   6   7      130.31      108.08     20.73 o 
  -5   6   7      330.44      375.76     26.14 o 
  -4   6   7       20.37       38.18     20.07 o 
  -3   6   7       17.88       27.75     20.69 o 
  -2   6   7      492.15      413.28     57.45 o 
  -1   6   7     1057.93     1116.19     26.62 o 
   0   6   7       98.38      114.79     12.13 o 
   1   6   7     1046.97     1066.21     33.57 o 
   2   6   7      490.23      455.37     28.27 o 
   3   6   7       19.93       35.91     17.98 o 
   4   6   7       20.25       40.67     18.20 o 
   5   6   7      322.45      374.98     22.11 o 
   6   6   7      129.66       95.22     22.01 o 
   7   6   7       98.22      109.50     21.74 o 
   8   6   7        5.63       11.76     23.22 o 
  -8   7   7       55.73       80.36     27.87 o 
  -7   7   7       94.11       72.99     22.92 o 
  -6   7   7       63.37       93.14     24.20 o 
  -5   7   7      207.11      200.55     21.41 o 
  -4   7   7       33.37       44.42     21.17 o 
  -3   7   7      351.45      413.45     21.96 o 
  -2   7   7      157.57      291.97     27.11 o 
  -1   7   7     1510.58     1578.14     28.91 o 
   0   7   7       26.22       28.07     11.90 o 
   1   7   7     1512.21     1395.59    123.02 o 
   3   7   7      343.27      457.66     21.19 o 
   4   7   7       34.17       42.64     18.88 o 
   5   7   7      209.12      212.24     21.74 o 
   6   7   7       64.31       75.41     20.90 o 
   7   7   7       93.99       79.78     22.94 o 
   8   7   7       55.79       69.39     24.33 o 
  -8   8   7       36.31       20.46     24.30 o 
  -7   8   7       17.83        9.09     25.50 o 
  -6   8   7       30.41       40.23     23.45 o 
  -5   8   7      414.16      287.63     25.80 o 
  -4   8   7       58.66       76.38     18.73 o 
  -3   8   7       23.27       25.22     18.73 o 
  -2   8   7      399.28      346.20     36.88 o 
  -1   8   7      374.48      372.29     20.04 o 
   0   8   7        1.01        5.12     11.86 o 
   1   8   7      368.34      341.33     38.29 o 
   2   8   7      403.02      364.65     22.68 o 
   3   8   7       21.44       32.90     16.56 o 
   4   8   7       59.24       82.69     19.10 o 
   5   8   7      419.24      296.20     22.17 o 
   6   8   7       29.76       32.43     19.09 o 
   7   8   7       16.75        9.89     20.33 o 
   8   8   7       36.23       38.63     22.05 o 
  -7   9   7      237.17      206.59     25.74 o 
  -6   9   7       52.29       32.78     20.97 o 
  -5   9   7       86.82      123.10     20.69 o 
  -4   9   7      640.03      514.76     26.21 o 
  -3   9   7      424.12      429.68     24.47 o 
  -2   9   7      505.49      384.51     27.19 o 
  -1   9   7      311.41      249.22     19.96 o 
   0   9   7      131.49      118.65     12.66 o 
   1   9   7      327.14      287.74     27.19 o 
   2   9   7      509.03      391.83     24.07 o 
   3   9   7      423.86      432.05     20.51 o 
   4   9   7      643.49      562.56     22.36 o 
   5   9   7       89.17      132.13     19.39 o 
   6   9   7       53.18       59.28     20.84 o 
   7   9   7      228.86      199.76     23.69 o 
  -7  10   7       59.86       74.92     24.30 o 
  -6  10   7       25.19       36.61     24.16 o 
  -5  10   7      468.22      447.20     26.68 o 
  -4  10   7      339.10      273.62     23.07 o 
  -3  10   7      458.22      442.07     27.88 o 
  -2  10   7      365.67      332.81     25.35 o 
  -1  10   7      256.26      219.80     17.82 o 
   0  10   7      176.50      136.20     18.67 o 
   1  10   7      265.88      206.31     15.92 o 
   2  10   7      369.38      362.14     29.22 o 
   3  10   7      469.28      488.01     17.04 o 
   4  10   7      336.26      274.01     20.13 o 
   5  10   7      469.22      468.89     23.39 o 
   6  10   7       24.80       36.05     19.25 o 
   7  10   7       60.96       77.59     21.36 o 
  -7  11   7      208.40      212.42     27.62 o 
  -6  11   7       12.08       58.31     22.13 o 
  -5  11   7      577.41      582.71     27.60 o 
  -4  11   7       96.34       87.65     18.62 o 
  -3  11   7      513.77      416.83     37.90 o 
  -2  11   7       21.00       12.84      8.92 o 
  -1  11   7      565.28      572.71     30.53 o 
   0  11   7      287.57      215.10     14.55 o 
   1  11   7      553.48      555.31     24.14 o 
   2  11   7       21.38        8.25      8.42 o 
   3  11   7      527.45      474.90     26.56 o 
   4  11   7       97.37      130.53     18.20 o 
   5  11   7      572.21      582.19     23.49 o 
   6  11   7       12.44       57.11     19.93 o 
   7  11   7      205.58      236.97     23.45 o 
  -7  12   7      154.43      121.49     24.20 o 
  -6  12   7      272.66      292.58     26.49 o 
  -5  12   7       96.91      111.25     20.48 o 
  -4  12   7      239.23      214.98     22.99 o 
  -3  12   7     1387.28     1250.15     53.21 o 
  -2  12   7        3.83        7.70      9.28 o 
  -1  12   7      168.82      188.08     11.14 o 
   0  12   7      164.43      175.96     13.43 o 
   1  12   7      175.35      188.66     12.43 o 
   2  12   7        4.16        5.16      8.66 o 
   3  12   7     1374.73     1315.03     53.19 o 
   4  12   7      237.01      196.87     18.74 o 
   5  12   7       94.08      141.93     19.26 o 
   6  12   7      274.18      293.27     21.71 o 
   7  12   7      151.68      167.98     21.99 o 
  -7  13   7      275.05      299.71     29.05 o 
  -6  13   7       43.16       16.05     23.95 o 
  -5  13   7       76.50       69.85     23.46 o 
  -4  13   7      184.17      207.67     23.91 o 
  -3  13   7      225.57      283.72     12.40 o 
  -2  13   7      106.98       99.53     10.20 o 
  -1  13   7      809.89      854.71     30.37 o 
   0  13   7        0.02       15.85     16.57 o 
   1  13   7      786.27      857.59     26.41 o 
   2  13   7      108.47      110.19      9.53 o 
   3  13   7      225.32      310.23     10.89 o 
   4  13   7      184.79      256.84     19.12 o 
   5  13   7       78.15       58.30     17.99 o 
   6  13   7       43.63       12.44     18.89 o 
   7  13   7      279.64      308.05     23.60 o 
  -7  14   7      114.20      168.57     26.54 o 
  -6  14   7        9.22      -17.93     20.42 o 
  -5  14   7       15.82       44.80     23.09 o 
  -4  14   7       29.64        8.11     21.41 o 
  -3  14   7      571.74      500.91     33.14 o 
  -2  14   7       22.67       12.82     10.18 o 
  -1  14   7       55.76       55.23      8.40 o 
   1  14   7       54.64       57.90      8.86 o 
   2  14   7       22.81        4.87      9.02 o 
   3  14   7      575.66      552.14     21.38 o 
   4  14   7       30.02        8.56     12.38 o 
   5  14   7       16.25       41.02     17.98 o 
   6  14   7        9.28        2.18     18.82 o 
   7  14   7      114.57      164.65     21.86 o 
  -7  15   7       63.78       43.66     24.94 o 
  -6  15   7       49.53       29.91     24.71 o 
  -5  15   7      355.10      382.82     24.69 o 
  -4  15   7        7.09       16.13     12.58 o 
  -3  15   7      239.06      235.08     12.75 o 
  -2  15   7       46.28       33.03     10.86 o 
  -1  15   7       37.47       87.80     10.23 o 
   0  15   7       87.40       91.11      9.34 o 
   1  15   7       35.45       82.21      9.21 o 
   2  15   7       47.51       37.16      9.30 o 
   3  15   7      232.38      229.38     12.14 o 
   4  15   7        7.33       20.02     10.03 o 
   5  15   7      355.46      394.39     21.37 o 
   6  15   7       50.33       52.82     18.84 o 
  -6  16   7        7.18        7.38     24.38 o 
  -5  16   7       77.33      106.57     21.28 o 
  -4  16   7      137.50      101.80     13.47 o 
  -3  16   7      292.54      313.22     32.15 o 
  -2  16   7      311.84      303.06     16.13 o 
  -1  16   7      291.02      301.32     14.08 o 
   0  16   7       76.90      106.02      9.80 o 
   1  16   7      295.15      312.31     10.61 o 
   2  16   7      309.56      331.13     10.91 o 
   3  16   7      295.50      336.37     11.25 o 
   4  16   7      138.95      105.38     10.60 o 
   5  16   7       78.32      122.27     18.67 o 
   6  16   7        6.94       35.25     18.76 o 
  -6  17   7       63.65       71.04     22.31 o 
  -5  17   7      242.23      204.15     24.60 o 
  -4  17   7       83.12      116.08     13.73 o 
  -3  17   7      129.01      157.73     13.17 o 
  -2  17   7      127.35      131.65     12.53 o 
  -1  17   7       68.38       45.46      9.12 o 
   0  17   7       57.64       47.98      9.18 o 
   1  17   7       73.57       57.70      9.32 o 
   2  17   7      127.58      126.95      9.92 o 
   3  17   7      124.24      156.52     10.49 o 
   4  17   7       83.53      122.76     12.58 o 
   5  17   7      240.40      217.69     14.28 o 
  -6  18   7       73.63       40.35     23.04 o 
  -5  18   7      121.48       88.56     24.42 o 
  -4  18   7       51.59       47.24     12.90 o 
  -3  18   7      242.23      209.69     13.64 o 
  -2  18   7      218.53      212.11     15.23 o 
  -1  18   7      880.03      878.45     44.48 o 
   0  18   7       20.28       31.69      9.76 o 
   1  18   7      882.43      891.34     52.15 o 
   2  18   7      215.86      209.27     19.85 o 
   3  18   7      253.52      238.60     11.05 o 
   4  18   7       52.70       59.11     10.28 o 
   5  18   7      122.02       94.96     14.59 o 
  -6  19   7       16.48       39.72     24.76 o 
  -5  19   7       19.98       23.32     15.63 o 
  -4  19   7       41.85       21.96     13.65 o 
  -3  19   7       33.43       40.55     13.70 o 
  -2  19   7      228.95      274.77     13.51 o 
  -1  19   7      630.56      679.44     36.05 o 
   0  19   7      147.48      165.13     10.46 o 
   1  19   7      645.40      702.22     50.64 o 
   2  19   7      227.71      306.80     23.22 o 
   3  19   7       34.28       45.51      9.93 o 
   4  19   7       42.65       27.85     13.41 o 
   5  19   7       19.50       33.45     14.05 o 
  -5  20   7      251.49      299.60     17.34 o 
  -4  20   7       18.56       24.73     13.52 o 
  -3  20   7        8.13        6.99     13.58 o 
  -2  20   7      106.69       75.75     13.07 o 
  -1  20   7      229.58      244.06     13.16 o 
   0  20   7       38.45       35.60      8.28 o 
   1  20   7      223.18      236.41     13.76 o 
   2  20   7      108.30       84.50      9.81 o 
   3  20   7        6.79       12.02     12.85 o 
   4  20   7       18.59       23.70     13.44 o 
   5  20   7      254.29      330.75     16.62 o 
  -5  21   7       65.44       83.40     16.55 o 
  -4  21   7       11.19        6.41     14.72 o 
  -3  21   7       59.92       52.62     13.94 o 
  -2  21   7       30.96       52.21     13.01 o 
  -1  21   7      108.41      113.42     10.60 o 
   0  21   7      136.06      134.63      8.77 o 
   1  21   7      117.31      109.88     13.35 o 
   2  21   7       31.20       45.52     12.89 o 
   3  21   7       56.21       60.81     15.73 o 
   4  21   7       11.47        8.13     13.63 o 
   5  21   7       66.74       78.77     14.60 o 
  -5  22   7      284.02      237.68     17.80 o 
  -4  22   7      142.30      145.06     15.98 o 
  -3  22   7      154.55      151.84     14.87 o 
  -2  22   7       27.02       11.48     12.99 o 
  -1  22   7       26.64       34.53     10.09 o 
   0  22   7      205.03      151.65     10.94 o 
   1  22   7       28.70       33.69     12.62 o 
   2  22   7       27.41       10.84     18.45 o 
   3  22   7      150.31      162.65     14.22 o 
   4  22   7      141.12      156.03     14.72 o 
   5  22   7      285.16      245.30     25.80 o 
  -4  23   7        8.23       15.32     15.08 o 
  -3  23   7       92.43      109.80     15.30 o 
  -2  23   7      291.39      227.13     19.10 o 
  -1  23   7       52.39       75.19     12.90 o 
   0  23   7      200.33      199.51     13.15 o 
   1  23   7       51.13       76.98     13.45 o 
   2  23   7      290.57      206.40     20.85 o 
   3  23   7       97.06      123.44     18.59 o 
   4  23   7        8.02      -11.71     21.01 o 
  -4  24   7       11.70       -2.15     20.74 o 
  -3  24   7      272.52      298.32     21.60 o 
  -2  24   7       41.83       40.90     13.81 o 
  -1  24   7      134.08      170.65     14.74 o 
   0  24   7       26.76        7.26     10.93 o 
   1  24   7      132.48      171.60     15.44 o 
   2  24   7       42.07       45.60     13.48 o 
   3  24   7      271.94      302.00     23.51 o 
   4  24   7       11.45      -10.02     22.90 o 
  -3  25   7       75.47       71.95     21.30 o 
  -2  25   7        7.19       14.11     14.14 o 
  -1  25   7      555.76      530.50     29.80 o 
   0  25   7      116.05      106.11     11.77 o 
   1  25   7      544.63      553.00     19.93 o 
   2  25   7        7.48       15.20     21.66 o 
   3  25   7       79.96       94.75     22.30 o 
  -2  26   7       30.89       41.34     20.04 o 
  -1  26   7      257.26      257.08     15.81 o 
   0  26   7        5.27       14.78     14.66 o 
   1  26   7      254.70      242.84     23.45 o 
   2  26   7       31.05       46.88     21.86 o 
   0  27   7       83.66       46.86     21.50 o 
   1  27   7      190.07      218.14     24.36 o 
   0   0   8      379.28      304.31     22.82 o 
   1   0   8      122.57      111.19     14.87 o 
   2   0   8     3552.27     3109.84     34.46 o 
   3   0   8      411.37      434.50     22.52 o 
   4   0   8     2084.79     2002.45     36.88 o 
   5   0   8        0.83        1.55     21.47 o 
   6   0   8        9.20       18.14     23.14 o 
   7   0   8       42.52       20.58     22.27 o 
  -7   1   8       96.57       91.41     22.69 o 
  -6   1   8      228.52      162.76     23.39 o 
  -5   1   8      216.69      310.23     26.02 o 
  -4   1   8       77.83      130.64     23.90 o 
  -3   1   8      719.34      758.53     28.27 o 
  -2   1   8      263.87      352.59     16.09 o 
  -1   1   8      132.10      171.99     14.80 o 
   0   1   8       18.42       22.23     13.40 o 
   1   1   8      131.03      174.68     15.00 o 
   2   1   8      258.94      345.82     16.49 o 
   3   1   8      721.36      745.29     26.92 o 
   4   1   8       81.53      112.67     20.16 o 
   5   1   8      216.16      301.45     22.84 o 
   6   1   8      232.99      183.52     25.07 o 
   7   1   8       96.37       85.91     23.05 o 
  -7   2   8       53.44       18.35     21.88 o 
  -6   2   8       61.93       92.70     21.74 o 
  -5   2   8       81.99      101.56     24.46 o 
  -4   2   8      297.04      293.35     23.69 o 
  -3   2   8       49.48       51.54     21.38 o 
  -2   2   8     1721.93     1856.17     54.68 o 
  -1   2   8      611.30      604.86     19.88 o 
   0   2   8      962.62     1027.05     19.86 o 
   1   2   8      605.37      622.63     17.65 o 
   2   2   8     1729.41     1801.48     31.51 o 
   3   2   8       49.40       58.85     21.80 o 
   4   2   8      303.13      306.37     21.80 o 
   5   2   8       83.86      100.54     20.39 o 
   6   2   8       68.20       94.94     23.76 o 
   7   2   8       52.74       27.67     21.71 o 
  -7   3   8        0.57       -0.41     22.00 o 
  -6   3   8       96.72       90.49     23.80 o 
  -5   3   8       48.25       27.77     21.16 o 
  -4   3   8      627.18      722.12     27.26 o 
  -3   3   8      175.78      185.87     21.18 o 
  -2   3   8      174.28      153.91     14.89 o 
  -1   3   8      104.29       80.69     14.29 o 
   0   3   8      721.46      801.06     19.09 o 
   1   3   8      103.36       90.23     14.19 o 
   2   3   8      169.91      137.67     23.68 o 
   3   3   8      176.96      202.14     22.30 o 
   4   3   8      621.03      725.68     26.22 o 
   5   3   8       47.59       26.90     19.71 o 
   6   3   8      100.17       74.29     23.52 o 
   7   3   8        0.53       11.77     21.60 o 
  -7   4   8       31.83       19.93     24.94 o 
  -6   4   8      125.31      106.28     26.19 o 
  -5   4   8      290.19      236.47     23.55 o 
  -4   4   8      122.01      153.64     24.02 o 
  -3   4   8      458.92      399.83     25.61 o 
  -2   4   8      713.58      697.55     18.89 o 
  -1   4   8      248.52      273.11     21.93 o 
   0   4   8     2234.68     1965.17     26.18 o 
   1   4   8      244.76      286.58     15.73 o 
   2   4   8      705.98      675.44     18.23 o 
   3   4   8      464.45      391.37     23.15 o 
   4   4   8      113.68      140.53     20.97 o 
   5   4   8      292.54      234.43     21.90 o 
   6   4   8      130.22      112.22     22.07 o 
   7   4   8       31.76       31.49     23.29 o 
  -7   5   8       43.11       29.42     26.77 o 
  -6   5   8      122.17      194.57     26.86 o 
  -5   5   8       56.57       55.34     24.48 o 
  -4   5   8      232.09      184.27     20.69 o 
  -3   5   8       39.99       58.29     19.52 o 
  -2   5   8       34.73       45.54     17.66 o 
  -1   5   8       87.86       88.16     21.01 o 
   0   5   8       53.22       71.21     14.08 o 
   1   5   8       87.87       72.08     13.69 o 
   2   5   8       34.16       43.04     14.46 o 
   3   5   8       39.38       68.91     19.33 o 
   4   5   8      225.44      195.47     21.25 o 
   5   5   8       57.33       62.25     20.29 o 
   6   5   8      126.90      146.71     22.19 o 
   7   5   8       43.45       20.31     24.43 o 
  -7   6   8       10.39       -1.42     25.35 o 
  -6   6   8      417.91      434.96     26.22 o 
  -5   6   8      100.53      189.76     22.87 o 
  -4   6   8      437.74      515.77     27.67 o 
  -3   6   8       82.62       80.38     21.88 o 
  -2   6   8      279.02      293.45     23.52 o 
  -1   6   8        9.08       10.23     18.77 o 
   0   6   8     2814.85     2640.19     32.03 o 
   1   6   8        8.55       11.08     13.51 o 
   2   6   8      275.81      254.45     15.58 o 
   3   6   8       84.48       80.49     14.03 o 
   4   6   8      438.54      459.18     23.16 o 
   5   6   8      102.45      195.72     22.93 o 
   6   6   8      412.74      420.13     26.19 o 
   7   6   8       10.21        1.94     23.61 o 
  -7   7   8      103.90       81.64     23.47 o 
  -6   7   8       47.77       48.55     25.54 o 
  -5   7   8      167.83      172.69     25.25 o 
  -4   7   8       62.11       77.37     19.50 o 
  -3   7   8       58.85      108.24     22.20 o 
  -2   7   8       61.34       19.26     21.41 o 
  -1   7   8      135.30       99.90     19.14 o 
   0   7   8       95.93      137.46     15.41 o 
   1   7   8      136.26      101.80     14.04 o 
   2   7   8       65.92       25.46     13.70 o 
   3   7   8       58.54      102.17     14.41 o 
   4   7   8       64.15       74.66     19.40 o 
   5   7   8      167.43      205.12     23.49 o 
   6   7   8       50.48       61.36     23.20 o 
   7   7   8      103.64       67.59     22.71 o 
  -7   8   8       41.85       43.51     26.40 o 
  -6   8   8      305.05      337.05     28.14 o 
  -5   8   8      104.67       78.67     22.89 o 
  -4   8   8       52.57       56.00     23.63 o 
  -3   8   8      153.76      102.52     19.65 o 
  -2   8   8      443.57      496.13     23.19 o 
  -1   8   8      648.25      515.30     16.80 o 
   0   8   8     2711.48     3185.22     44.50 o 
   1   8   8      654.40      543.04     21.07 o 
   2   8   8      445.46      498.46     16.91 o 
   3   8   8      156.05       98.28     14.78 o 
   4   8   8       54.07       47.97     19.65 o 
   5   8   8      106.39       64.78     20.77 o 
   6   8   8      299.28      312.12     24.40 o 
   7   8   8       41.97       32.47     23.60 o 
  -6   9   8       62.57       51.08     23.29 o 
  -5   9   8      106.53      104.33     24.30 o 
  -4   9   8      113.24       87.04     20.50 o 
  -3   9   8       29.83       20.02     22.01 o 
  -2   9   8      231.94      363.93     22.97 o 
  -1   9   8      144.17       86.28     13.50 o 
   0   9   8       14.82       23.30     13.64 o 
   1   9   8      145.20       93.34     14.14 o 
   3   9   8       30.03       31.34     14.25 o 
   4   9   8      114.25       96.52     21.25 o 
   5   9   8      107.11      100.49     20.57 o 
   6   9   8       60.14       60.50     21.45 o 
  -6  10   8      249.70      295.33     28.67 o 
  -5  10   8        5.87        7.44     21.12 o 
  -4  10   8      652.08      622.88     28.24 o 
  -3  10   8      276.38      248.06     24.23 o 
  -2  10   8      229.78      183.71     22.87 o 
  -1  10   8      799.65      872.64     30.88 o 
   0  10   8       72.10       84.29     14.28 o 
   1  10   8      806.64      893.09     37.12 o 
   2  10   8      226.84      178.65     15.10 o 
   3  10   8      280.53      258.50     15.37 o 
   4  10   8      647.80      639.03     24.82 o 
   5  10   8        5.70       20.01     20.65 o 
   6  10   8      245.59      295.15     24.44 o 
  -6  11   8      236.65      285.56     26.32 o 
  -5  11   8        9.04        5.04     24.58 o 
  -4  11   8      193.63      151.81     24.86 o 
  -3  11   8      289.37      300.06     22.01 o 
  -2  11   8      205.91      142.64     23.02 o 
  -1  11   8      104.58      165.55     14.30 o 
   0  11   8       49.98       76.13     13.84 o 
   1  11   8      104.01      163.14     15.40 o 
   2  11   8      205.37      152.52     14.59 o 
   3  11   8      288.97      350.65     15.66 o 
   4  11   8      199.90      161.04     14.85 o 
   5  11   8        9.25       14.70     19.36 o 
   6  11   8      231.72      289.61     23.67 o 
  -6  12   8      168.96      130.06     26.65 o 
  -5  12   8       63.30       40.09     20.87 o 
  -4  12   8     1051.54      985.24     30.33 o 
  -3  12   8      111.02      111.26     20.71 o 
  -2  12   8      293.49      437.28     25.80 o 
  -1  12   8       51.75       53.37     13.41 o 
   0  12   8       88.89       78.92     19.00 o 
   1  12   8       53.54       75.46     13.44 o 
   2  12   8      287.58      432.73     35.99 o 
   3  12   8      113.03      134.57     14.34 o 
   4  12   8     1039.19     1104.02     20.78 o 
   5  12   8       64.59       60.68     20.60 o 
   6  12   8      172.32      128.41     21.84 o 
  -6  13   8      175.46      187.54     27.09 o 
  -5  13   8       82.18      124.27     25.11 o 
  -4  13   8       12.73       50.92     21.25 o 
  -3  13   8      163.04      123.54     22.84 o 
  -2  13   8      387.09      468.75     25.84 o 
  -1  13   8       26.08       40.43     13.27 o 
   0  13   8        0.12       -1.77     17.83 o 
   1  13   8       26.17       41.50     13.11 o 
   2  13   8      376.29      463.48     16.18 o 
   3  13   8      163.76      133.79     14.25 o 
   4  13   8       14.20       53.12     13.98 o 
   5  13   8       81.84      149.97     21.03 o 
   6  13   8      175.45      212.32     23.09 o 
  -6  14   8      149.17      113.10     24.46 o 
  -5  14   8      268.89      237.71     27.22 o 
  -4  14   8      277.06      219.50     25.16 o 
  -3  14   8      104.92      104.91     23.43 o 
  -2  14   8      555.86      558.48     26.67 o 
  -1  14   8      123.00      187.87     14.05 o 
   0  14   8       42.63       52.94     18.53 o 
   1  14   8      120.74      157.09     13.93 o 
   2  14   8      570.40      572.92     20.54 o 
   3  14   8      106.41       95.37     14.27 o 
   4  14   8      282.72      279.58     15.85 o 
   5  14   8      271.88      242.72     21.53 o 
   6  14   8      148.62      139.53     21.99 o 
  -5  15   8       30.92       28.90     22.76 o 
  -4  15   8      249.02      165.62     25.48 o 
  -3  15   8      562.22      543.20     27.71 o 
  -2  15   8       49.62       56.44     21.88 o 
  -1  15   8      116.51      109.47     13.87 o 
   0  15   8      470.94      437.58     16.06 o 
   1  15   8      116.02      113.47     13.92 o 
   2  15   8       46.19       67.25     13.59 o 
   3  15   8      563.10      555.09     19.17 o 
   4  15   8      246.10      190.33     14.75 o 
   5  15   8       30.54       31.77     14.52 o 
  -5  16   8       93.38      126.36     22.76 o 
  -4  16   8       89.15       61.64     24.32 o 
  -3  16   8        2.76        5.92     22.61 o 
  -2  16   8      321.82      355.38     25.25 o 
  -1  16   8       31.58       27.97     13.47 o 
   0  16   8       52.91      100.01     13.30 o 
   1  16   8       31.86       21.42     13.04 o 
   2  16   8      312.67      346.01     15.34 o 
   3  16   8        2.90       10.63     12.96 o 
   4  16   8       93.18       86.17     13.81 o 
   5  16   8       94.82      139.19     15.02 o 
  -5  17   8        5.41        3.10     23.81 o 
  -4  17   8      106.75       72.25     23.80 o 
  -3  17   8       89.62       66.15     23.33 o 
  -2  17   8       78.43      107.90     22.88 o 
  -1  17   8       95.38       55.12     13.98 o 
   0  17   8      158.13      171.46     14.28 o 
   1  17   8       95.81       58.86     17.86 o 
   2  17   8       82.49      110.10     13.56 o 
   3  17   8       88.90       73.98     13.42 o 
   4  17   8      105.36       87.83     14.18 o 
   5  17   8        5.32        0.24     20.92 o 
  -5  18   8        7.62        0.01     24.72 o 
  -4  18   8      103.22      101.90     23.98 o 
  -3  18   8        0.34       22.06     22.64 o 
  -2  18   8      259.87      363.73     16.66 o 
  -1  18   8       46.23       34.27     13.76 o 
   0  18   8       28.40       36.48     13.48 o 
   1  18   8       44.92       26.11     16.68 o 
   2  18   8      251.65      338.96     14.94 o 
   3  18   8        0.45        9.60     12.74 o 
   4  18   8      105.03      121.49     22.00 o 
   5  18   8        8.07        4.84     20.68 o 
  -4  19   8      135.70      139.62     24.14 o 
  -3  19   8      189.77      145.62     23.93 o 
  -2  19   8      238.69      220.46     15.46 o 
  -1  19   8       84.27      137.33     13.98 o 
   0  19   8        1.95        7.20     12.63 o 
   2  19   8      241.14      243.49     14.56 o 
   3  19   8      189.14      163.76     21.57 o 
   4  19   8      132.07      120.76     21.38 o 
  -4  20   8      148.43      154.29     24.62 o 
  -3  20   8       81.29       85.07     22.45 o 
  -2  20   8       85.23      101.54     14.21 o 
  -1  20   8        5.95       22.33     13.74 o 
   0  20   8      451.74      459.93     17.19 o 
   1  20   8        5.41       30.34     20.26 o 
   2  20   8       93.95       93.34     20.27 o 
   3  20   8       82.59       90.43     20.39 o 
   4  20   8      146.25      182.72     21.92 o 
  -3  21   8       10.90       12.27     20.79 o 
  -2  21   8      138.84      178.97     15.41 o 
  -1  21   8       72.66       55.27     13.84 o 
   0  21   8        1.65        4.66     13.03 o 
   1  21   8       72.56       78.84     19.99 o 
   3  21   8       10.92       22.29     20.03 o 
  -3  22   8       17.41       11.17     20.99 o 
  -2  22   8        4.83       28.30     14.56 o 
  -1  22   8      100.88      126.32     21.14 o 
   0  22   8       16.41       38.27     20.45 o 
   1  22   8      101.14      141.96     21.29 o 
   3  22   8       16.89       21.04     19.34 o 
  -2  23   8       39.62       29.70     20.51 o 
  -1  23   8      145.54      175.29     22.90 o 
   0  23   8       38.65       36.89     20.18 o 
   1  23   8      144.50      201.73     21.47 o 
   2  23   8       37.12       21.14     19.47 o 
  -1  24   8        5.62       23.09     20.41 o 
   0  24   8      188.51      189.82     22.33 o 
   1  24   8        5.21        8.73     19.80 o 
   0   0   9      317.78      269.49     22.21 o 
   1   0   9       45.02       49.47     15.75 o 
   2   0   9        0.01       24.57     14.96 o 
   3   0   9     1264.29     1097.18     30.35 o 
   4   0   9       21.17        0.22     22.91 o 
   5   0   9        2.88       -2.03     22.02 o 
   6   0   9        6.90       14.72     26.00 o 
  -6   1   9       38.56       23.05     26.29 o 
  -5   1   9       44.21       93.60     25.30 o 
  -4   1   9       42.58       37.84     20.35 o 
  -3   1   9       58.78       81.85     16.35 o 
  -2   1   9      227.55      214.88     17.44 o 
  -1   1   9        3.61        5.42     20.74 o 
   0   1   9        0.00        6.71     15.34 o 
   1   1   9        3.73        5.92     14.20 o 
   2   1   9      227.77      196.91     15.87 o 
   3   1   9       58.35       73.54     15.96 o 
   4   1   9       42.55       77.83     24.44 o 
   5   1   9       44.78       92.66     21.66 o 
   6   1   9       38.48       30.09     25.34 o 
  -6   2   9        1.15       25.49     25.95 o 
  -5   2   9      193.05      228.45     27.50 o 
  -4   2   9       21.14       56.77     23.10 o 
  -3   2   9      643.41      672.74     29.33 o 
  -2   2   9      592.29      617.79     23.16 o 
  -1   2   9      248.74      301.22     23.63 o 
   0   2   9        5.48        6.37     13.87 o 
   1   2   9      248.46      280.64     16.64 o 
   2   2   9      585.61      612.25     19.08 o 
   3   2   9      640.04      687.80     20.24 o 
   4   2   9       22.36       51.71     23.58 o 
   5   2   9      199.76      228.21     23.95 o 
   6   2   9        1.25       -9.31     24.92 o 
  -6   3   9       26.99        9.46     23.18 o 
  -5   3   9      201.65      176.61     25.07 o 
  -4   3   9      432.14      368.29     28.27 o 
  -3   3   9       34.80       72.65     20.14 o 
  -2   3   9       13.13       58.33     16.36 o 
  -1   3   9      251.15      300.82     24.98 o 
   0   3   9      106.48       96.01     15.49 o 
   1   3   9      251.35      263.24     17.16 o 
   2   3   9       13.14       48.50     16.32 o 
   3   3   9       34.31       66.22     16.56 o 
   4   3   9      432.07      377.05     26.40 o 
   5   3   9      202.20      198.03     23.39 o 
   6   3   9       27.03        7.60     24.78 o 
  -6   4   9        3.62       10.83     22.14 o 
  -5   4   9      162.96       93.72     22.93 o 
  -4   4   9      207.12      217.39     23.61 o 
  -3   4   9       80.06       70.67     24.21 o 
  -2   4   9       40.83       25.39     14.18 o 
  -1   4   9      862.24      908.72     28.35 o 
   0   4   9       36.07       -2.64     14.31 o 
   1   4   9      859.83      967.53     20.91 o 
   2   4   9       40.92       32.04     15.26 o 
   3   4   9       76.24       82.86     15.61 o 
   4   4   9      210.13      211.48     24.42 o 
   5   4   9      166.33      128.85     22.33 o 
   6   4   9        3.72       -3.71     24.92 o 
  -6   5   9       19.34        8.62     26.47 o 
  -5   5   9      131.65      171.77     27.53 o 
  -4   5   9      160.50      102.74     24.70 o 
  -3   5   9      171.59      169.10     21.33 o 
  -2   5   9      100.80      128.55     16.18 o 
  -1   5   9      222.11      202.16     22.26 o 
   0   5   9       96.21      119.44     15.75 o 
   1   5   9      223.46      220.28     16.18 o 
   2   5   9      100.82      120.20     14.83 o 
   3   5   9      169.64      192.18     16.46 o 
   4   5   9      160.20      118.15     23.36 o 
   5   5   9      132.92      143.31     22.55 o 
   6   5   9       19.27       19.52     24.79 o 
  -6   6   9       14.65       61.41     27.28 o 
  -5   6   9      395.89      343.29     27.36 o 
  -4   6   9       16.52       23.02     23.71 o 
  -3   6   9       48.73       49.56     24.05 o 
  -1   6   9      704.49      702.64     27.85 o 
   0   6   9      112.15      113.75     15.53 o 
   1   6   9      702.31      668.81     19.37 o 
   2   6   9       36.47       98.72     14.95 o 
   3   6   9       57.04       58.17     16.01 o 
   4   6   9       17.31       38.69     22.72 o 
   5   6   9      398.14      327.22     25.32 o 
   6   6   9       13.96       53.52     23.55 o 
  -6   7   9       14.76       18.11     22.77 o 
  -5   7   9       34.31       38.67     24.84 o 
  -4   7   9      295.19      278.21     25.98 o 
  -3   7   9      274.24      221.45     22.35 o 
  -2   7   9      494.38      581.42     19.77 o 
  -1   7   9      156.70      186.44     17.55 o 
   0   7   9      134.98      193.22     15.70 o 
   1   7   9      158.49      160.78     15.57 o 
   2   7   9      494.72      550.90     18.55 o 
   3   7   9      275.65      213.52     17.21 o 
   4   7   9      294.54      315.35     17.76 o 
   5   7   9       33.69       65.65     23.71 o 
   6   7   9       14.68       15.41     22.34 o 
  -5   8   9      534.08      670.90     32.00 o 
  -4   8   9       44.42       42.09     23.89 o 
  -3   8   9      275.80      307.76     26.95 o 
  -2   8   9       83.59      121.90     17.64 o 
  -1   8   9      575.72      627.53     45.70 o 
   0   8   9       15.74       22.31     14.15 o 
   1   8   9      588.91      623.17     18.62 o 
   2   8   9       85.97      106.95     15.24 o 
   3   8   9      264.17      325.25     17.74 o 
   4   8   9       43.48       49.29     16.15 o 
   5   8   9      527.69      645.97     29.16 o 
  -5   9   9       62.03       70.13     23.94 o 
  -4   9   9      242.03      234.22     26.30 o 
  -3   9   9       83.93       85.88     23.59 o 
  -2   9   9      259.90      162.34     15.49 o 
  -1   9   9       32.46       55.46     14.71 o 
   0   9   9       99.99      100.94     15.26 o 
   1   9   9       31.68       44.41     14.45 o 
   2   9   9      260.69      183.85     16.06 o 
   3   9   9       85.08       75.01     15.51 o 
   4   9   9      242.42      218.28     16.79 o 
   5   9   9       61.28       92.78     22.20 o 
  -5  10   9      271.33      353.24     29.45 o 
  -4  10   9       19.07       14.26     21.47 o 
  -3  10   9      478.96      338.48     24.13 o 
  -2  10   9       89.62       77.61     15.32 o 
  -1  10   9      208.75      149.17     16.21 o 
   0  10   9      640.50      707.39     19.62 o 
   1  10   9      204.50      154.29     21.63 o 
   2  10   9       91.72       61.81     15.25 o 
   3  10   9      481.16      395.32     17.18 o 
   4  10   9       19.27       15.66     15.07 o 
   5  10   9      273.62      333.08     25.34 o 
  -5  11   9       27.15       28.68     25.30 o 
  -4  11   9       66.99       64.00     25.83 o 
  -3  11   9       21.51       26.91     24.17 o 
  -2  11   9      173.82      153.42     16.64 o 
  -1  11   9      148.48      114.78     16.99 o 
   0  11   9        7.52       13.45     19.85 o 
   1  11   9      147.47      100.48     14.94 o 
   2  11   9      173.57      160.97     16.02 o 
   3  11   9       21.69       18.35     14.23 o 
   4  11   9       67.06       62.96     16.15 o 
   5  11   9       27.78       27.54     16.35 o 
  -5  12   9      232.05      174.65     25.43 o 
  -4  12   9       48.15       53.94     23.70 o 
  -3  12   9      498.80      484.02     28.86 o 
  -2  12   9       30.48       80.44     16.40 o 
  -1  12   9      122.06      144.39     16.42 o 
   0  12   9        3.79        5.97     19.36 o 
   1  12   9      110.48      152.80     15.75 o 
   2  12   9       31.25       75.56     14.78 o 
   3  12   9      508.82      522.64     18.53 o 
   4  12   9       46.96       50.17     15.49 o 
   5  12   9      236.95      196.42     17.21 o 
  -4  13   9        6.28        2.09     21.02 o 
  -3  13   9       12.60       37.45     21.76 o 
  -2  13   9      113.68      134.30     16.78 o 
  -1  13   9       74.80       61.82     15.54 o 
   0  13   9        4.43        4.09     20.17 o 
   1  13   9       74.18       68.58     14.78 o 
   2  13   9      113.34      132.48     15.46 o 
   3  13   9       12.99       47.67     15.08 o 
   4  13   9        6.30        3.47     15.21 o 
  -4  14   9       53.85       64.21     25.30 o 
  -3  14   9      591.53      534.16     27.00 o 
  -2  14   9      139.85      129.83     16.23 o 
  -1  14   9      156.43      157.35     16.09 o 
   0  14   9        1.85        3.98     14.74 o 
   1  14   9      154.69      153.74     16.92 o 
   2  14   9      136.96      122.14     15.72 o 
   3  14   9      588.09      605.10     19.12 o 
   4  14   9       52.20       58.15     15.32 o 
  -4  15   9       94.77      104.45     26.75 o 
  -3  15   9       30.19       27.00     22.29 o 
  -2  15   9       32.67       25.91     14.69 o 
  -1  15   9      133.03      177.45     16.46 o 
   0  15   9       40.49      104.51     15.69 o 
   1  15   9      133.11      152.06     15.35 o 
   2  15   9       32.57       26.19     14.72 o 
   3  15   9       30.12       35.56     14.98 o 
   4  15   9       94.60       88.93     16.46 o 
  -4  16   9       36.64        9.72     25.06 o 
  -3  16   9      228.98      315.96     26.76 o 
  -2  16   9       61.33       61.69     14.95 o 
  -1  16   9      400.37      431.82     34.97 o 
   0  16   9       15.42       33.52     14.72 o 
   2  16   9       59.73       59.36     14.69 o 
   3  16   9      220.80      277.63     16.69 o 
   4  16   9       35.49       17.39     14.87 o 
  -3  17   9      106.25      157.30     25.55 o 
  -2  17   9       33.61       35.86     15.08 o 
  -1  17   9      170.72      155.82     16.26 o 
   0  17   9       18.03       19.07     14.28 o 
   2  17   9       33.63       36.00     14.55 o 
   3  17   9      104.93      147.00     21.89 o 
  -3  18   9      163.54      212.38     26.37 o 
  -2  18   9      135.13      147.13     16.27 o 
  -1  18   9       49.10       58.81     15.28 o 
   0  18   9        0.05        9.57     14.13 o 
   2  18   9      134.77      180.04     15.87 o 
   3  18   9      163.05      213.67     24.58 o 
  -2  19   9       15.88       34.65     15.49 o 
  -1  19   9       73.22       72.34     15.42 o 
   0  19   9       40.93       27.59     17.49 o 
   1  19   9       73.95       65.86     21.48 o 
   2  19   9       15.86       22.00     21.38 o 
  -1  20   9      481.56      580.11     38.12 o 
   0  20   9       14.33        3.16     14.74 o 
   1  20   9      485.73      578.57     27.79 o 
   0   0  10        8.18        5.69     23.31 o 
   1   0  10       25.99       20.22     23.97 o 
   3   0  10        7.95        7.25     17.60 o 
   4   0  10       42.05       43.09     18.46 o 
  -4   1  10       98.89      116.30     23.25 o 
  -3   1  10       22.44       40.52     16.68 o 
  -2   1  10      234.01      266.67     18.47 o 
  -1   1  10       73.26       43.16     23.21 o 
   0   1  10       96.81       33.72     16.00 o 
   1   1  10       72.48       48.76     21.88 o 
   2   1  10      233.61      259.48     17.34 o 
   3   1  10       22.84       33.94     16.45 o 
   4   1  10      101.13      139.32     25.20 o 
  -4   2  10      520.46      570.56     29.57 o 
  -3   2  10       79.63       90.41     16.54 o 
  -2   2  10      223.21      145.78     16.80 o 
  -1   2  10       74.19       99.51     22.97 o 
   0   2  10       95.35       57.48     16.46 o 
   1   2  10       71.67       87.48     25.15 o 
   2   2  10      213.89      136.28     17.42 o 
   3   2  10       82.01       87.06     16.78 o 
   4   2  10      526.29      649.73     35.23 o 
  -4   3  10      117.12      171.95     28.01 o 
  -3   3  10      153.31      178.44     19.13 o 
  -2   3  10       10.91        1.61     16.83 o 
  -1   3  10      176.21      164.61     25.63 o 
   0   3  10        4.91       13.07     16.73 o 
   1   3  10      174.78      143.96     23.31 o 
   2   3  10       10.66       -1.83     16.03 o 
   3   3  10      154.36      184.77     17.17 o 
   4   3  10      116.85      181.77     18.29 o 
  -4   4  10      144.78      183.84     26.67 o 
  -3   4  10      240.46      224.18     17.87 o 
  -2   4  10      284.81      338.77     18.20 o 
  -1   4  10      135.75      126.64     24.38 o 
   0   4  10      393.84      429.15     19.69 o 
   1   4  10      132.76      135.50     25.02 o 
   2   4  10      281.69      349.08     19.73 o 
   3   4  10      236.78      229.48     17.58 o 
   4   4  10      143.19      178.49     18.80 o 
  -4   5  10       12.32       41.75     23.96 o 
  -3   5  10       22.99       41.80     16.76 o 
  -2   5  10       62.49      104.87     17.71 o 
  -1   5  10      154.45      137.81     17.18 o 
   0   5  10      398.59      317.18     18.09 o 
   1   5  10      153.29      134.87     25.18 o 
   2   5  10       62.29      102.18     17.15 o 
   3   5  10       22.67       40.00     16.68 o 
   4   5  10       13.23       27.88     17.20 o 
  -4   6  10      122.53      146.81     28.06 o 
  -3   6  10      139.88      147.33     18.28 o 
  -2   6  10      194.17      181.92     17.59 o 
  -1   6  10       43.71       83.27     15.54 o 
   0   6  10      331.99      251.46     22.95 o 
   1   6  10       42.62       99.56     23.01 o 
   2   6  10      199.20      182.31     17.41 o 
   3   6  10      139.86      142.75     16.66 o 
   4   6  10      120.69      131.11     17.56 o 
  -4   7  10       48.35       46.10     22.52 o 
  -3   7  10       11.98       32.56     17.43 o 
  -2   7  10       73.74      122.13     17.92 o 
  -1   7  10      142.59      185.31     17.90 o 
   0   7  10       59.36       77.06     16.32 o 
   1   7  10      143.70      180.09     25.79 o 
   2   7  10       72.05      129.20     17.73 o 
   3   7  10       12.18       24.54     15.29 o 
   4   7  10       48.67       53.19     17.64 o 
  -4   8  10      229.32      249.56     29.35 o 
  -3   8  10        5.19       16.52     16.96 o 
  -2   8  10       99.61      106.35     16.18 o 
  -1   8  10       41.01       80.14     17.44 o 
   0   8  10      228.68      250.36     18.08 o 
   1   8  10       42.62       65.67     24.80 o 
   2   8  10      105.87      116.70     17.42 o 
   3   8  10        4.93       19.85     16.04 o 
   4   8  10      226.88      250.21     19.35 o 
  -3   9  10        8.17        2.98     17.44 o 
  -2   9  10       28.69       21.84     16.47 o 
  -1   9  10      248.47      274.45     17.58 o 
   0   9  10       18.64       17.11     22.91 o 
   1   9  10      249.95      239.15     24.93 o 
   2   9  10       29.71       31.60     16.14 o 
   3   9  10        8.17        6.82     16.10 o 
  -3  10  10       99.56       81.14     16.39 o 
  -2  10  10      255.95      270.11     18.71 o 
  -1  10  10       22.22        7.16     16.21 o 
   0  10  10      454.76      469.93     27.18 o 
   1  10  10       22.64       14.34     22.05 o 
   2  10  10      261.94      269.65     18.02 o 
   3  10  10       97.28       92.81     17.49 o 
  -3  11  10        3.08       18.11     17.33 o 
  -2  11  10        9.28       18.47     15.53 o 
  -1  11  10       19.32       33.42     16.98 o 
   0  11  10      106.91      157.37     23.33 o 
   1  11  10       19.44       12.51     22.34 o 
   2  11  10        9.33       17.08     15.62 o 
   3  11  10        2.99       14.13     16.61 o 
  -3  12  10       94.06      110.75     18.27 o 
  -2  12  10      506.02      481.29     19.70 o 
  -1  12  10      117.41      116.71     17.16 o 
   0  12  10      401.19      499.30     27.31 o 
   1  12  10      118.19      107.07     24.58 o 
   2  12  10      504.24      452.13     19.09 o 
   3  12  10       91.45      102.73     16.67 o 
  -2  13  10        7.09       12.15     17.29 o 
  -1  13  10       86.56       78.48     16.67 o 
   1  13  10       85.99      104.20     24.90 o 
   2  13  10        7.52       18.60     16.29 o 
  -2  14  10      599.87      719.62     22.49 o 
  -1  14  10       99.40       61.20     15.86 o 
   0  14  10       17.82       21.41     16.07 o 
   1  14  10       97.77       61.84     24.87 o 
   2  14  10      587.59      666.30     20.80 o 
  -1  15  10       83.06       54.62     16.20 o 
   0  15  10        4.24       11.86     16.00 o 
   0   0  11       73.87       46.96     25.79 o 
   1   0  11      396.16      606.46     32.18 o 
  -1   1  11       90.63      117.68     18.79 o 
   0   1  11       26.91       49.15     17.36 o 
   1   1  11       90.59      100.17     24.44 o 
  -1   2  11      262.40      200.05     18.57 o 
   0   2  11        8.49       14.25     17.34 o 
   1   2  11      261.46      221.54     28.39 o 
  -1   3  11        2.93       13.01     17.72 o 
   0   3  11        8.69        5.88     16.64 o 
   1   3  11        2.95        2.18     23.58 o 
  -1   4  11      151.38      211.57     19.96 o 
   0   4  11        7.94       44.83     18.43 o 
   1   4  11      151.25      214.70     28.36 o 
   0   5  11        0.05        7.19     25.60 o 
                                                 
